# Supplementary material for: PNUTS:PP1 recruitment to Tox4 regulates chromosomal dispersal in Drosophila germline development
Source: Cell Rep. Author manuscript; Available in PMC 2025 Jul 21. (PMC12278311; doi:10.1016/j.celrep.2025.115693)
Supplement: 2 [file NIHMS2085660-supplement-2.xlsx]

## Sheet: Sheet1
Underexpressed (Fc>1.5)				Overexpressed (Fc>1.5)				Overexpressed (Fc>1.5-2.0)
1292 tox4null	1108 ovoFLP-PNUTSwt-WA	753 PNUTS(E)/ED		2204 tox4null	2128 ovoFLP-PNUTSwt-WA	1796 PNUTS(E)/ED		583 tox4null	589 ovoFLP-PNUTSwt-WA	847 PNUTS(E)/ED
Mps1	GstD1	Hsp68		Ace	abd-A	Nmdar1		Ace	by	E(spl)mbeta-HLH
aurA	Rh2	snRNA:U1:82Eb		RpL22-like	Abd-B	CG11598		Gdh	Pka-C2	snRNA:U1:95Ca
bcd	spn-A	Pxd		CG34353	nAChRalpha1	Mst57Da		hth	hth	CG32713
Dip-B	spn-B	Os-C		Pka-C2	Ama	Hsp70Bb		kar	hyd	Cluap1
ea	Sry-delta	CG14642		CecA2	RpL22-like	alpha-Est1		knk	betaTub97EF	alpha-Est1
GstD1	trp	CG1208		CecC	by	Syt4		hyd	zfh1	Ir21a
Sce	Dhfr	CG9396		CG7201	CG34353	CG14662		Mlc1	fru	CG3014
snk	snRNA:U1:82Eb	CG14367		Dsk	Pka-C2	Osi4		Mlc2	tok	AttC
spn-A	Calr	Mic26-27		eEF1alpha2	CecC	CG16789		pum	Gel	lncRNA:CR44149
spn-B	pll	CG10405		TkR99D	CG7201	CG6790		betaTub97EF	Cluap1	CG4565
spz	atms	Keap1		Gdh	DNaseII	CG18547		Tm2	CR44839	CG6790
Sry-delta	CG2678	Acsx3		CG42681	eEF1alpha2	CG14356		B52	Oamb	CG18547
Dhfr	AhcyL2	CG17190		lncRNA:CR44511	TkR99D	CG4546		GluProRS	Timp	Cyp9f2
snRNA:U1:82Eb	Mettl4	MFS9		hth	CG42681	Fbxl7		htl	Mhcl	Sdic1
wdn	P5cr	fit		kar	lncRNA:CR44511	EMC2A		Dh44	RpS10a	CG10126
mtSSB	Ipp	CG7016		Cep290	hth	WRNexo		bnl	Nepl21	tw
pll	Irp-1A	CCAP-R		knk	Cep290	CG14305		Mlp84B	CG12061	CG4210
Snr1	Ugt35B1	CG5455		hyd	knk	CG4462		Apc	CR41454	EMC2A
Irbp	Ass	AstA-R2		E(spl)m2-BFM	hyd	CR43275		Lgr1	CG12814	WRNexo
Hsp70Aa	AdSS	pHCl-2		TwdlV	E(spl)m2-BFM	CG5810		mira	Cap-H2	CG4686
Hsp70Ab	Decay	Ugt303A1		Or69a	TwdlV	CG5849		SPARC	CG4596	CG4462
Gycbeta100B	nmdyn-D7	CG11741		E(spl)malpha-BFM	Or69a	CG5346		CG2082	CG33632	CR43275
Fer2LCH	CG9804	CG31198		E(spl)mbeta-HLH	Map205	Cyp6d4		Dic1	CG6959	CG5810
Fer1HCH	CG1113	CG33093		Mlc1	Mlc1	CG12268		CG12581	ATP8B	Teh2
Orc2	CG1161	CG42335		Mlc2	Mlc2	Ude		TwdlF	Cyp9f2	CG5849
alpha-Est1	MED27	wtrw		flip	flip	danr		Osi9	CG11600	CG5346
Mcm5	CG1105	CG42822		CG31029	CG31029	CG6154		Cyp313b1	CG6225	Cyp6d4
dnk	CG14606	CG42857		lncRNA:CR44440	lncRNA:CR44440	unc80		Rpt3R	TfIIA-S-2	lncRNA:CR43461
Oamb	CG10086	Polr2B		ninaE	pnr	Tace		CG6465	CG7966	Ude
Rad17	CG2993	asRNA:CR43460		pnr	Cpr11A	Hr4		Elp1	CG14380	danr
CG1024	CG7800	mld		Cpr11A	Poxm	CG12071		ATP8B	Ir87a	ap
Nep2	COX7AL	Vti1b		CG9411	CG9411	kek6		CG9799	CG9297	asRNA:CR45185
Nepl21	CG8043	lncRNA:CR44289		Ppn	Ppn	Ir100a		CG14856	CG12402	IntS12
Prp18	CG8159	asRNA:CR45046		pum	slo	CG17193		Mf	CR45716	Cyp49a1
nmdyn-D7	Ada	lncRNA:CR45188		ry	sr	CG14664		CG17803	Ptth	Kah
CG9775	CG8420	CG45544		slo	ss	tRNA:Leu-TAG-1-2		CG7675	CG17803	TyrRII
MED31	CG16749	Mdr65		ss	CG13699	Ppi1		CG10864	CG7142	CG15535
spartin	CG9396	mei-P22		CG13699	svp	asRNA:CR45485		euc	CG10864	lncRNA:CR45531
CG12171	bocks	side		svp	ms(3)76Cc	CG31321		CG6231	CG7702	Hr4
Rab23	Fst	JMJD5		ms(3)76Cc	betaTub85D	CG31467		CG6569	CG13676	CG1607
CG1208	CG8526	galene		betaTub97EF	betaTub97EF	CG31473		Gld2	CG4462	kek6
Osi19	Alp13	CG15019		Tm2	Ubx	CG34276		CG5346	aus	Ir100a
Zif	TAF1B	NijA		nAChRbeta2	Tm2	spok		CG5326	Gld2	CG18731
CG1105	ZnT86D	CG8745		CG14644	nAChRbeta2	CG42322		Cyp6d4	CG13829	CG1136
CG3014	CG17187	CG16959		B52	Ser	mtg		CG6763	CG6763	CG42541
CG10445	CG5281	Cyp12c1		CG44153	5-HT7	spdo		Lsd-1	CG10175	CG31076
CG10435	CG14711	CG13315		fru	CG14644	CG11000		CG13654	CG17786	asRNA:CR45485
Coq2	CG6813	PGRP-SB1		Ccp84Ag	pros	CG1628		CG11892	alrm	CG9813
Unc50	KLHL18	Yp1		TwdlG	zfh1	lncRNA:CR44034		Mco3	CG6142	CG31467
CG8159	CG12279	tRNA:Cys-GCA-1-3		CG17751	CG44153	CG44158		CG17189	Tusp	CG11269
hng2	CG8773	CG32302		GluProRS	hh	lncRNA:CR44263		grass	beat-VI	snoRNA:Psi18S-1377e
CAHbeta	CG3817	CG32485		nAChRalpha6	fru	CG45263		AstA-R2	modSP	Cda5
CG8420	RpS5b	lncRNA:CR42839		GstD6	Ccp84Ag	Pzl		wat	Mgat2	RpS29
CG9356	CG6654	ringer		lncRNA:CR45597	Ccp84Ab	asRNA:CR46054		CG14506	CG9743	snoRNA:Psi18S-841a
CG8301	CG4338	asRNA:CR45943		lncRNA:CR44024	Ccp84Aa	asRNA:CR46055		Kul	CG1750	CG11000
bocks	mRpL9	Cbp53E		y	tok	lncRNA:CR46113		CG9743	corn	CG1628
Fst	CG6125	ktub		htl	TwdlG	CG4836		PH4alphaEFB	Ir100a	lncRNA:CR44034
CG8478	CG5516	CNT2		CG32713	CG17751	lncRNA:CR46474		CG2003	CG8369	Nep1
Naa80	GATAe	CG14757		CG13405	Ets98B	Oct-TyrR		Atx2	Atx2	asRNA:CR44291
CG8526	Mic26-27	CG12926		CG11598	CanA1	bab1		tefu	asRNA:CR43425	CG45263
Fancl	CG8925	CG12917		Pepck2	nAChRalpha6	Con		Gr85a	rempA	lncRNA:CR46036
CG12818	Keap1	CG12896		Mst57Dc	lncRNA:CR45597	Obp69a		CG31093	tefu	trol
CG17187	CG5246	CG12895		lncRNA:CR44292	lncRNA:CR44024	geko		CG31140	CadN	CG34227
Arfip	CG7379	CG8785		CG8565	Gel	ct		NKCC	CG31038	saturn
scpr-B	CG17806	CG13323		Dh44	y	CG11852		CG33099	nenya	lncRNA:CR44662
scpr-A	Arp5	CG13324		Hsp70Bb	htl	CG13884		CR33294	CG31102	bab1
Dtd	CG12320	Cpr51A		CG12483	Nmdar1	CG9192		snoRNA:Psi18S-1377e	klu	Con
Zaf1	CG7685	CG11400		CG31021	CG32713	CG9173		snoRNA:Psi18S-1377b	CG31323	CG15822
CG14711	CG17752	CG15096		Cluap1	CG13405	CG12078		snoRNA:Psi28S-2149	CG32855	H15
CG6834	Acsx3	CG9826		bnl	CG11598	CG13516		CG42390	lncRNA:alphagamma-element:CR32865	geko
CG6908	Acsx4	Eglp4		CG13318	Pepck2	t-Grip84		Snmp1	pxb	CG14669
CG4860	CG4783	CG4741		Mlp84B	Mst57Dc	CG3222		mtg	LpR1	ct
CG17404	MtnC	CG30026		CG15599	lncRNA:CR44292	CR14033		mfas	per	CG11852
CG5608	CG5191	CG30403		CG42750	CG8565	Cad99C		bond	kmr	Six4
CG12279	CG5466	fa2h		CG14072	CG12483	HERC2		ymp	Orct2	CG11409
CG7091	CG7084	uri		alpha-Est10	CG31021	CG13032		osa	CG42232	Sr-CI
Ravus	JMJD6	snoRNA:U3:54Ab		Ir21a	Cluap1	asRNA:CR43481		lute	CG17816	sick
CG9922	CG7059	snoRNA:Me18S-C1366		alpha-Est8	bnl	HipHop		Mrp4	CG42327	CG12078
CG8066	pinta	CG34216		Apc	CG13318	Dysb		CG11000	crb	CG13516
BigH1	RNF220	CG34232		Rtnl2	RhoL	Gbs-76A		cpo	CG42390	twit
CG3631	Ugt303B2	Mthfs		Lgr1	Mlp84B	Ir76b		lncRNA:CR44092	mfas	Ugt35A1
RpS5b	CG10300	CG17776		Cdk5alpha	CG15599	HUWE1		Irk1	2mit	CG14502
Mau2	Ndc1	scaRNA:PsiU2-55		CG43446	CG42750	CG1638		asRNA:CR44237	Cad86C	MnM
CG6654	TBC1d7	asRNA:CR44168		CG31601	CG14072	CG13051		Inx3	CG31642	HmgZ
SIDL	beta-PheRS	lncRNA:CR44294		Mst89B	alpha-Est10	CG42699		lncRNA:CR44951	Cht6	CG34323
mRpS10	CG13623	Gs2		asRNA:CR44961	Ir21a	CG18808		lncRNA:CR45039	CG43342	lncRNA:CR44816
CG6136	Polr2L	SelR		CR44839	alpha-Est8	CG32161		CG45076	CG11000	lncRNA:CR44384
AOX2	Nup37	RpS14a		mira	Alp4	Naa30B		CG45078	CG30089	Cyp313a4
CG5516	CR13656	tilB		Actbeta	Lgr1	S-Lap2		Bruce	cpo	Cad99C
Zip89B	CG11878	rswl		lncRNA:CR45172	Cdk5alpha	CG32369		CG45544	CG1628	Pu
CG14882	CG10513	tRNA:Pro-CGG-3-1		Lip3	CG43446	CG32447		Myo81F	Inx3	nAChRbeta3
Sdhaf3	CG10553	ATPsynO		sv	CG31601	ex		asRNA:CR46104	Bruce	HERC2
CG14903	CG10560	mRpS28		Pask	asRNA:CR44961	Esp		lncRNA:CR46125	lncRNA:CR45225	CG15715
EMC2A	CG4553	CG11700		CG12592	CR44839	dsx-c73A		sisRNA:CR46364	lncRNA:CR45585	asRNA:CR43481
CG3995	MED28	CG14439		Cyp6g2	Actbeta	Mzt1		dsx	Glut4EF	CARPB
Smug	Sld5	CG4607		asRNA:CR46029	Cad96Ca	trh		kay	Myo81F	HipHop
CG7655	CG14543	Ldsdh1		cry	lncRNA:CR45172	lncRNA:CR43146		ndl	Sans	Dysb
CG7379	CG6073	pbl		CG7330	Lip3	yuri		Prm	CG46339	CG12992
CG17806	CG12259	CG9512		kkv	sv	Dic61B		spo	AdamTS-A	Ak3
Nnk	CG1523	CG8952		CG5937	Pask	lncRNA:CR44564		CrebA	brm	Gbs-76A
CG17801	Ctl2	Golgin245		SPARC	CG12592	lncRNA:CR44842		Ac76E	Dab	CG9231
Odj	Mesh1	Cox11		Syt12	Cyp6g2	lncRNA:CR45409		mirr	Pka-C3	snoRNA:lola-a
CG7208	Atg16	CG5162		rha	asRNA:CR46029	lncRNA:CR45756		sty	Eip74EF	Ir76b
CG7156	Zip99C	ENGase		CG4678	Oamb	lncRNA:CR45808		ko	asRNA:CR44029	CAP
CG14309	CG15529	tgy		CR46526	Timp	asRNA:CR45874		trio	kay	CG11155
CG7685	CG15561	CG8051		CG2082	Mhcl	lncRNA:CR45878		scf	br	Lk6
CG6005	mey	CG1503		Dic1	Gasp	CG9875		CG13920	lncRNA:CR44662	HUWE1
CG14286	CG1774	CG16956		CG15546	CG7330	Ebp		Mipp1	ndl	asRNA:CR45999
CG4854	CG1792	CG3699		jdp	kkv	Ctns		Tom	28SrRNA-Psi:CR45859	CG42699
trem	CG1890	CG9154		lncRNA:dntRL	CG5937	CG4313		CG13896	Mdr65	CG32032
CG4000	salt	CG30334		CR43105	SPARC	RyR		Sf3b3	Ac76E	scaRNA:MeU5-C46
sit	Smvt	CG10628		CG7368	CG1979	tRNA:Lys-CTT-1-7		dpr20	rpr	lncRNA:CR46258
RNF220	Ugt303A1	Klp61F		alpha-Est4aPsi	Syt12	CG11060		GC	Tie	CG32161
CG17121	CG15922	NP15.6		Syt4	rha	sand		dsb	mirr	Naa30B
CG17111	Slbp	CG34166		CG43324	CG4678	CG30460		CG16758	CG15822	Vps11
EloA	CG18747	CG34330		Ssl2	RpS10a	Tret1-2		CG14968	fry	CG33229
TBC1d7	CG5180	CG42365		Cc2d2a	CG9631	CG6280		Blimp-1	LanB2	Buffy
CG13609	CG31097	CG44008		asRNA:CR45108	CR46526	CG6329		CG13293	geko	CG9626
CG13623	HDAC11	CG10984		CG12061	Nepl21	ND-51L2		CG7194	ct	CG3961
Mink	CG31198	yin		CG12581	CG4757	unc-5		Culd	trio	TBC1D16
Nup37	CG31233	CG4025		CG5022	CG2082	FER		ergic53	metro	Esp
MED28	CG31251	Phae2		TwdlF	CG15546	Dlish		Slc45-1	Dbp80	dsx-c73A
Sld5	CG31272	lncRNA:CR45615		snoRNA:Me18S-A627	lncRNA:dntRL	CG4984		CG7839	tna	Mzt1
CG6425	CG31288	lncRNA:CR45617		CG7763	CR43105	CG14505		CG8745	CG12768	yuri
CG6330	CG32856	CG10208		CG13813	CG7368	mthl10		Helz	Tom	Dic61B
CG5934	CG33108	net		His1:CG33801	TotA	nsr		CG17032	pyr	CG44004
Tusp	Boh1	snRNA:U2:34ABa		sac	Syt4	CG3746		CG9674	Chsy	lncRNA:CR44564
CG5611	Dpm3	Ror		CG14662	CG43324	CG30427		Cln3	pre-rRNA:CR45845	lncRNA:CR45409
Mtl	CG33331	CG6179		plh	Ssl2	CG30001		CG5618	dpr20	lncRNA:CR45756
CG4951	snoRNA:Psi28S-2626	L2HGDH		Prosbeta2R2	Cc2d2a	CG33477		CG5910	CG13912	lncRNA:CR45808
Nep7	snoRNA:Psi28S-2562	Eaat1		CR41454	asRNA:CR45108	CG34207		CG13252	Dhc36C	Ir41a
CG1523	snoRNA:Psi18S-1377c	Ugt37B1		CG34357	CG12061	CR40190		CG3288	MsR1	lncRNA:noe
Sirt7	snoRNA:Psi18S-1295	CG17721		GstE10	CG5022	CG12547		Syn1	GstD2	CG14629
Ctl2	CG34117	CG3625		CG32187	snoRNA:Me18S-A627	loopin-1		Nopp140	CG14968	CG31431
dgt6	CG34149	CG4629		Ac3	CG7763	CG30002		CG11426	CG13516	Ctns
neo	CG34301	CG9961		Tengl1	CG1092	CG42733		CG6656	asRNA:CR44179	CG4313
Atg16	kumpel	CG11149		Cht7	CG13813	CG43389		GNBP1	CG42694	RyR
dgt1	CG42335	AANATL2		CG43829	His1:CG33801	asRNA:CR43468		CG13255	CG15005	ush
Sas-6	CG42359	CG17202		NPFR	CG14655	asRNA:CR45132		CG9107	CG11350	lbm
mRpS18C	Not10	CG31075		CG12395	CR41454	asRNA:CR45927		kis	RhoGEF64C	asRNA:CR45525
CG1792	scaRNA:MeU2-G25	swaPsi		Osi4	CG34357	lncRNA:CR45994		h	Ugt35A1	CG30428
CG1890	lncRNA:CR42651	CG15484		Osi9	GstE10	asRNA:CR46487		CG32444	CG14502	sand
Dlip2	CG42857	beat-IIIc		lncRNA:CR43988	CG32187	Spn88Ea		tim	CG42566	CG30460
CG15922	Polr2B	CG15152		lncRNA:CR44953	Ac3	m		vsg	Best2	CG13339
Slbp	asRNA:CR43460	fon		Neurochondrin	Tengl1	RpS14b		RpL22	CG8519	CG6329
CG18731	Vti1b	BHD		CG15186	Cht7	Obp19d		hid	slmo	CG12868
wrd	asRNA:CR44095	CG42233		hpRNA:CR33940	CG43829	org-1		Rbfox1	Ir31a	ND-51L2
CG5180	lncRNA:CR44096	lectin-28C		CG32212	NPFR	RSG7		lncRNA:CR46258	CG31145	unc-5
mRpS21	lncRNA:CR44288	CG15353		Ir67b	CG12395	SkpC		CG32099	HmgZ	cv-c
CG12880	lncRNA:CR44289	CG10650		Ret	Osi15	CG14785		jp	FASN1	Dlish
CG31517	lncRNA:CR44330	SoYb		CG15894	CG17919	CG31817		lncRNA:CR46268	PGRP-LA	CG14505
CG31013	Kmn2	CG31792		stum	lncRNA:CR43988	mab-21		CG9008	PGRP-LC	Secp43
PH4alphaPV	Sec15	CG31821		tty	lncRNA:CR44953	CG4020		ogre	Ac13E	cer
ppk22	asRNA:CR45214	scpr-C		AttC	Neurochondrin	CG10958		CG32195	CG9427	mthl10
CG31109	lncRNA:CR45646	CG33127		CG4970	CG15186	spirit		hpRNA:CR32205	Rpp21	CG10433
HDAC11	lncRNA:CR46094	CG33296		mAChR-B	hpRNA:CR33940	CG12075		CG3104	CRMP	CG3746
CG31251	asRNA:CR46137	Sodh-2		CG7900	CG32212	Cyp311a1		Yp1	CG6071	CG30427
CG31274	Act79B	snoRNA:Me28S-A3365		Dscam3	Ir67b	CG2750		lncRNA:CR32218	Cad99C	CG30001
CG31343	MsrA	CG31751		Nazo	Ret	hec		Strn-Mlck	peb	CG33143
Jupiter	CG14692	Phae1		nrv3	CG15894	CG7860		CG18343	Ncc69	snoRNA:Psi28S-3316d
CG31365	msl-3	Acbp5		ich	stum	CCKLR-17D3		Cyp18a1	CG10657	CG34207
tRNA:Leu-TAG-1-1	st	asRNA:CR44975		CG43149	tty	CG7884		CG32281	Pu	CR40190
CG31460	Klp67A	Ace		Cyp6a8	AttC	CG12531		CG32313	Ent3	snoRNA:Or-CD1
Boh1	LysE	Act88F		Cyp313b1	CG4970	CG1835		Spred	fra	CG12547
Dpm3	Cdc37	AhcyL2		lncRNA:CR43256	Dscam3	daw		Shal	cmb	CG42733
CG33331	Pdh	Ipp		CG13708	CG18249	CG31675		CR41320	lncRNA:CR33963	CG43389
snoRNA:Psi28S-2562	mRpL12	Gasp		Obp49a	nrv3	PNUTS		lncRNA:CR31044	Spt20	asRNA:CR43468
snoRNA:Psi18S-1295	dos	Osi19		esn	CG7443	nAChRalpha7		CG32369	CG15611	asRNA:CR45925
CG34117	CG5989	CG8301		yellow-h	ich	CG42615		CG8509	Helz	lncRNA:CR45994
CG34149	stet	CG5281		Hsp67Ba	CG43149	bou		Hil	RhoU	l(1)10Bb
CG34150	asRNA:CR45126	CG6908		Gld	Cyp6a8	Hk		kug	pyd3	RpS14b
Tpi	Papss	CG9616		CG16736	Cyp313b1	Cngl		Vps13	HERC2	RSG7
spn-F	Oat	CG4338		lncRNA:CR42646	lncRNA:CR43256	asRNA:CR44053		CG33500	jim	CG14785
sra	NitFhit	CG6125		CG18473	CG13708	asRNA:CR44807		form3	NK7.1	CG15571
hd	Mpcp2	CG14309		bi	Obp49a	lncRNA:CR45082		CG42724	CG7997	dpr14
wtrw	CG5707	Ice2		CG13679	esn	asRNA:CR45466		CG34056	CG9674	CG10958
E(var)3-9	spd-2	pinta		CG16789	yellow-h	lncRNA:CR45511		CG40160	Cad74A	CG12075
scaRNA:MeU2-G25	ppl	CG17111		CG15824	Hsp67Ba	asRNA:CR45528		Cirl	CG6333	PGRP-SA
CG42822	MBD-like	CG6059		CG9444	Gld	asRNA:CR45620		CG17681	Oatp74D	CG9360
sro	Chs2	CG11898		Rpt3R	lncRNA:CR42646	pim		snoRNA:Psi18S-1397	Egfr	hec
Tl	Las	Mesh1		topi	Srr	Acp36DE		CG17672	l(3)neo38	CG7860
vret	wac	CG2321		CG12947	Task7	mt:tRNA:Pro-TGG		Buffy	ASPP	CG7884
asRNA:CR43460	BORCS6	neo		sut2	CG16779	nompB		Not1	asRNA:CR44690	CG1835
Vti1b	CG17129	mey		CG11327	bi	CG4168		stv	CG9372	Sirup
lncRNA:CR44288	CG13895	Ugt302K1		lncRNA:CR44149	CG13679	BBS8		snoRNA:Me28S-A771	snoRNA:lola-a	CG31675
lncRNA:CR44289	JMJD5	CHKov1		Ekar	CG16789	Hsp60C		snoRNA:Me28S-A774a	Cyp305a1	Muc12Ea
Kmn2	GstE1	CG33108		CR43671	CG15824	Nepl4		CG9626	nej	CG32625
Sec15	msd1	fz		CG6465	Nepl12	Scgalpha		lncRNA:CR45054	CG7646	PNUTS
asRNA:CR45192	msd5	CG14692		CG11835	side-VII	PICK1		CG3961	puf	snoRNA:Or-CD10
lncRNA:CR45566	Vta1	Ubi-p63E		ey	CG12947	CG5122		alpha-Spec	pyd	snoRNA:Psi28S-3436a
Act79B	CG7974	Eip78C		Sox15	sut2	CG4631		Ten-m	CG6163	CG42615
Cp15	CG2021	fln		snoRNA:Me18S-G1358a	CG9458	CG10654		TBC1D16	Hipk	bou
Cp16	CG12024	CG13895		CG17118	CG11327	Hasp		hpRNA:CR18854	gukh	asRNA:CR43981
Cp18	Cnb	GstE1		CG14695	lncRNA:CR44149	CheB38c		Efa6	CG17637	asRNA:CR44053
Cp19	CG15877	Cyp4d20		CG15701	Ekar	Abcd1		CG43102	Ir62a	asRNA:CR44807
Hsp26	Cyp4d20	CG14995		E(spl)m7-HLH	CG12814	CG16824		vri	skd	lncRNA:CR44833
msl-3	CG16985	TM4SF		CG44198	CG3999	FASN2		wts	Bicra	lncRNA:CR44886
Pgm1	CG1246	CG7565		CG31997	CR43671	Strica		osp	CG7166	asRNA:CR45009
polo	CG14966	CG31808		CG4461	CG18545	dpr7		nonC	olf413	lncRNA:CR45502
Klp67A	nSMase	Apl		CG12535	Cap-H2	snoRNA:Psi18S-525a		Mp	CG5381	CG10466
Klp64D	CG14985	CG4998		GstE5	CG11835	CG34171		lncRNA:CR43626	kst	RpS27A
Klp68D	CG14995	CG4842		CG33632	CG4565	CG34367		nkd	Cdep	snRNA:U2:34ABb
aos	Cpr64Ab	CG10508		sosie	ey	vari		ex	Syp	mt:ND2
CycJ	CG11586	CG14572		CG6790	Sox15	asRNA:CR43464		Esp	HUWE1	mt:tRNA:Trp-TCA
Cdc37	mRpS6	lncRNA:CR46350		sev	snoRNA:Me18S-G1358a	asRNA:CR43465		Lmpt	Ten-a	RpS21
mRpL12	CG15019	CG13641		Elp1	CG17118	CG43800		mthl4	asRNA:CR45999	Idgf1
not	CG11357	lncRNA:CR32385		CG10151	CG4596	lncRNA:CR44914		Dhc64C	CG15528	BBS8
Bgb	Lkr	scramb1		Or82a	CG15701	asRNA:CR46070		Itpr	CG18675	Cyp28d1
Cdk8	Txl	CG32115		CG6959	E(spl)m7-HLH	CG34353		CG32809	kis	Nepl4
Rab19	CG6602	CG3104		CG3397	CG44198	CG7201		pan	PGRP-SB1	Scgalpha
side	TM4SF	CG32243		ATP8B	CG31997	CG42681		lncRNA:CR42862	CG32032	REPTOR-BP
Nelf-E	CG10063	CG17681		CG30046	CG4461	lncRNA:CR44511		mask	vsg	CG15482
Cbl	Acbp6	CG40472		alpha-Est2	CG12535	Cep290		Mi-2	CG31191	CG4631
stet	MED4	snoRNA:Psi28S-1837a		Tim17a1	GstE5	TwdlV		eIF5B	CG32099	CG10654
Oat	CG14837	serp		lncRNA:roX2	CG33632	Or69a		kon	Vps13D	Abcd1
CG4101	CG31808	mthl4		CG8500	sosie	E(spl)mbeta-HLH		CG9121	lncRNA:CR46268	CG17104
Dronc	ERR	CG9121		CG14451	sev	flip		tou	CG32161	CG17715
CG7857	CG5068	lncRNA:CR45156		dpr1	CG10151	MtnA		pcx	CG32219	FASN2
spd-2	CG34323	nvd		CG34267	Or82a	CG31029		yuri	Cyp18a1	Strica
ppl	Apl	CG9650		Sdic1	CG6959	lncRNA:CR44440		CG13029	Spred	dpr7
I-2	CG14130	Sytalpha		Nmdar2	CG3397	Cpr11A		lncRNA:CR41257	Shal	Ddr
tant	CG11560	Alg3		lncRNA:CR43951	ATP8B	CG9411		CG15365	CR41320	Cadps
Las	Atg12	CG7881		TfIIA-S-2	CG30046	CG13699		Sap-r	lncRNA:CR31044	snoRNA:Psi28S-2648
CG9166	Sms	snoRNA:U3:54Aa		Fili	alpha-Est2	ms(3)76Cc		hpRNA:CR32207	CG32373	CG34171
CG13876	CG10660	Cyp4p3		tRNA:Ile-AAT-1-4	CG4115	snRNA:U1:95Ca		CG5612	Hil	vari
thoc7	CG10646	CG12929		Osi24	Cyp9f2	5-HT7		asRNA:CR43875	mthl14	Uhg3
Gale	CG12520	CG1698		CG8870	lncRNA:roX2	CG14644		asRNA:CR42254	CG33229	GABA-B-R1
CG17129	Cul6	CG11883		CG9799	Scgbeta	CG44153		CG43897	CG33500	lncRNA:CR43241
Acat2	Poc1	Spn47C		asRNA:CR45140	CG8500	Ccp84Ab		Gp150	CG42724	lncRNA:CR44914
msd1	CG17361	Twdlbeta		CG14356	CG14451	Ccp84Aa		asRNA:CR43971	CG34056	lncRNA:CR44974
msd5	CG6833	Orai		IFT54	dpr1	TwdlG		Dora	Plp	asRNA:CR46070
Pex10	CG13482	Ptp52F		CR45716	Octbeta2R	CG17751		eIF4E3	lncRNA:CR45054	CSN5
CG12104	CG3868	PIG-A		Cad88C	CG34267	nAChRalpha6		CG17544	alpha-Spec	CG12061
Vta1	Zip71B	CG5773		Ptth	CG11600	GstD3		lncRNA:Hsromega	TBC1D16	Ir67b
CG12024	CG16959	PGRP-SC2		CG10764	Sdic1	lncRNA:CR45597		c12.2	Efa6	GstZ1
mRpL23	CG6878	CG30197		CG15296	Nmdar2	lncRNA:CR44024		Lpin	CG43102	GstD9
CG15877	CG6244	tRNA:Leu-AAG-1-3		CG14855	CG6225	y		lncRNA:CR44111	wts	Octbeta2R
CG16985	sff	CG30291		CG14856	lncRNA:CR43951	CG32713		Zmynd10	Mp	Acyp2
CG2162	CG17028	subdued		tw	Ugt37A3	CG13405		bchs	lncRNA:CR43626	CG4393
scramb2	CG17027	CG11752		Mf	CG10126	Pepck2		santa-maria	nkd	Lsd-1
CG16753	CG4998	DppIII		Gyc88E	TfIIA-S-2	lncRNA:CR44292		CG5953	ex	CG11836
CG15812	Agpat4	CG17272		conv	yellow-f2	CG8565		asRNA:CR45807	Lmpt	CG12290
Asciz	Smn	dgo		Pvf2	Fili	Hsp70Aa		Ir41a	Itpr	corn
CG14957	Fit2	Ir47b		CG14866	CG7966	Hsp70Ab		Cals	lncRNA:CR42862	RhoGAP100F
CG14965	CG6479	lncRNA:CR44640		CG13248	tRNA:Ile-AAT-1-4	CG12483		lncRNA:CR45897	CG43078	CG13631
CG14971	CG13728	lov		Nagk	CG14380	CG31021		CG15279	tou	asRNA:CR43425
ntc	CG7402	Cog8		asRNA:CR44866	Osi24	Cluap1		Sema5c	pcx	CG31038
CG10866	CG7341	Kpc1		CG5404	Ir87a	CG15599		CG13124	yuri	CG34347
CG14985	Atg3	mthl8		CG9593	Adgf-D	CG42750		CG9650	Tet	klu
Mul1	Naxd	lncRNA:CR46489		CG4546	Adgf-C	CG14072		lncRNA:noe	hpRNA:CR32207	jus
CG15011	CG9452	CG9890		Fbxl7	CG9297	Ir21a		eIF2A	asRNA:CR43889	Stacl
mRpS6	Cpr76Bb	ninaD		CG14879	asRNA:CR45140	Rtnl2		Act57B	lncRNA:CR43910	CG31642
CG15019	CG14102	fidipidine		CG15628	Npc2b	Cdk5alpha		dib	asRNA:CR43944	Cht6
CG11357	TORIP	pn		cas	CG12402	CG43446		Sytalpha	Fife	CG30089
CHMP2B	Ccdc58	rnh1		Gyc89Da	CG14356	CG31601		CG14200	Dora	CG42399
CG18586	ND-39	spi		Gyc89Db	IFT54	asRNA:CR44961		CG12730	asRNA:CR44046	gom
CG10274	CG3698	dor		CG14905	CR45716	Actbeta		sdk	Fhos	LanA
Bulli	CG5664	Scgdelta		CG1909	Ptth	lncRNA:CR45172		CG9875	asRNA:CR45175	Eip75B
Sbds	CG14572	CG15820		CG31551	CG10764	sv		asRNA:CR45189	bchs	CG31538
MED4	CG7407	CG7914		Ilp6	CG15296	Pask		Fib	lncRNA:CR45409	Vha13
CTCF	CG14561	CG13375		CG31999	CG14855	CG12592		CG42514	asRNA:CR45807	CG1674
pst	lncRNA:CR46350	timeout		CG42450	CG14856	Cyp6g2		GstE7	lncRNA:CR45825	Hsp27
CG18417	EMC4	stol		CG17803	tw	asRNA:CR46029		px	asRNA:CR45873	ImpL2
CG7492	CG11131	Aatf		Atx-1	dpr9	CG7330		blow	Cals	fzo
HP4	Dph3	CG13373		CG13003	CG6974	kkv		nocte	asRNA:CR45894	CG17839
CG7550	CG7381	Pmvk		CG7675	CG6912	CG5937		Pura	lncRNA:CR45941	lncRNA:CR44582
Arl5	CG17698	CG15706		cona	Mf	CSN5		CG14629	asRNA:CR46048	Sobp
Pex2	Ugt304A1	oxt		asRNA:CR43957	Gyc88E	CG4678		CG31431	CG15279	Nep3
CG7083	Jafrac2	Scox		CG10864	conv	CR46526		wbl	CG14200	Ca-alpha1T
CG6683	CG4186	CG17726		CG7694	Spn88Eb	CG15546		uzip	Galphao	CG32813
CG5644	dpr6	CG15209		CG14305	Pvf2	lncRNA:dntRL		tay	sdk	CG31897
CG5068	CG13315	neur		CG14301	CG13248	CR43105		NaPi-III	asRNA:CR45189	ci
Dhpr	CG8620	CG14174		CG7702	asRNA:CR44866	CG7368		Lst8	Pkc53E	metro
CG4476	DEF8	CG8187		CG7720	AOX2	CG43324		otk2	rl	Dbp80
CG6707	CG32095	Mettl14		Rab3-GEF	CG9593	Ssl2		Dys	sm	Plod
CG6409	CG32115	CG9667		euc	CG4546	Cc2d2a		gol	Pura	CG7512
Irbp18	tRNA:Pro-CGG-2-2	lncRNA:CR43837		CG32026	Fbxl7	asRNA:CR45108		CASK	tay	CG13185
CG11560	CG3104	Arpc1		CG6040	Zip89B	CG12061		sano	Wnt2	CG7990
Atg12	CG32243	CG11885		Cyp12a5	CG14879	CG5022		robo1	Lst8	CG44422
Tsen54	Drsl2	CG6567		asRNA:CR44896	CG10311	snoRNA:Me18S-A627		nvy	otk2	LRP1
CG10681	tRNA:Cys-GCA-1-2	HDAC1		CG11626	CG15628	CG7763		Ctns	bgcn	Ac78C
CG10646	CG32302	Rnb		CG3517	cas	CG13813		CG4313	Dys	CG15879
Tsf2	tRNA:Leu-CAG-1-2	CG10616		CG13676	Mur89F	His1:CG33801		SERCA	Psc	Cyp6a13
CR14117	vito	INPP5E		CG6231	CG1909	sac		vir-1	robo1	link
Poc1	CG32485	CG10467		CG7367	CG31551	Prosbeta2R2		hlk	nvy	CG42566
CG10222	Polr3G	PIG-Wa		CG6184	Ilp6	CR41454		fs(1)h	slbo	wake
CG17359	CG33170	angel		Ugt50B3	CG31999	CG34357		Iris	Ctns	CG6983
sff	CG34001	Tmtc3		CG4462	CG42450	GstE10		Hen1	Mdr50	bam
GXIVsPLA2	ND-AGGG	CG17294		Fam92	CG17803	CG32187		BRWD3	CG4313	GstE14
CG5895	CG17681	CG31712		CG5418	Atx-1	Ac3		Tsp42Ee	SERCA	CG6674
CG5235	snoRNA:Psi28S-3327b	Acf		CG5023	CG7142	Tengl1		su(sable)	TpnC47D	shot
CG13068	snoRNA:Psi28S-3327a	Asph		CG34124	CG13003	Cht7		mura	Ccs	CG6310
CG4842	snoRNA:Psi18S-996	CG17167		dpr18	PKD	CG43829		CG4038	Hen1	Rpp21
Agpat4	snoRNA:Psi18S-920	CG8237		Nep4	cona	CG12395		Nuak	BRWD3	CRMP
Fit2	CG34427	mRpL18		lncRNA:CR46478	asRNA:CR43957	Osi2		CG34445	Tsp42Ee	GEFmeso
Ilp8	CG41284	dlt		CG15695	CG10864	lncRNA:CR43988		Kdm2	su(sable)	Pldn
CG6479	snoRNA:Psi28S-1837a	Exd2		CR43275	CG7694	lncRNA:CR44953		CG10877	mura	peb
Cyp12c1	snoRNA:Psi28S-2566	CG12971		meso18E	CG7695	hpRNA:CR33940		Ufl1	Nuak	CG11279
CG6843	snoRNA:Psi28S-2622	X11Lbeta		dao	CG7702	CG32212		ckn	AttA	so
PIG-F	UQCR-11	Bdbt		zfh2	Rab3-GEF	Ir67b		Letm1	Cyp9c1	Abp1
CG14102	CG42554	a6		tut	Sgsh	Ret		CG18088	fs(1)N	pyd3
Ccdc58	Ir76a	Vps20		CG5810	CG32026	CG15894		Psi	InR	CG18081
Pfdn6	CG42598	CG5274		tadr	CG6040	stum		rhea	snoRNA:Me28S-A1322	CG7997
Gabat	CG42676	xit		Teh2	Cyp12a5	CG3014		fs(1)N	CG13361	Ilp8
CG14186	mthl4	wda		lncRNA:CR45463	asRNA:CR44896	tty		InR	Drip	trx
CG14187	CG42833	Charon		aus	CG11626	CG2993		ush	CG42268	Wdr62
CG7365	lncRNA:CR42839	CG43103		CG5849	CG13676	AttC		CG13361	Nup358	CG17646
CG7328	CG9121	CG7460		CG6569	CG7367	CG4970		NaPi-T	Galphaq	l(3)neo38
Hpd	CG43295	CG9641		Sp7	Ugt50B3	Dscam3		CG42268	spg	ASPP
CG5199	CG13029	lncRNA:CR43656		asRNA:CR45892	CG4462	nrv3		Nup358	CG31183	asRNA:CR44690
CG10584	snoRNA:CG32479-a	CG34334		Muc68Ca	CG17190	ich		dom	phr6-4	CG5597
CG5664	sncRNA:CR43603	THG		lncRNA:CR46204	Fam92	CG43149		pAbp	shn	nej
ORMDL	Tasp1	CG30108		Gld2	CG5418	Cyp6a8		CG9664	Npc1a	CG7646
CG14567	Hsc20	tsh		CG7080	CG5023	lncRNA:CR43256		CG33203	ena	puf
CG7407	sncRNA:CR43701	Neto		rdhB	CG34124	CG13708		asRNA:CR45525	bark	Hipk
CG14561	COX8	CG11248		CG7069	dpr18	Obp49a		Galphaq	wge	DIP1
CG7130	asRNA:CR42871	lncRNA:CR44641		Nrx-1	Nep4	esn		Gpo1	Eogt	skd
EMC4	Gyc76C	Mocs1		CG5346	lncRNA:CR46478	yellow-h		C3G	mthl3	M6
Sec20	CG9650	lncRNA:CR44691		CG5326	CG15695	Hsp67Ba		Nrx-IV	CG30428	RabX4
CG7054	mus302	lncRNA:CR44784		Cyp6d4	CR43275	Gld		CG14441	sdt	CG14566
CG13641	Sytalpha	olf186-M		CG9095	meso18E	lncRNA:CR42646		sd	mam	tweek
MED21	dup	Hyccin		CG17732	dao	GstZ1		MCTS1	CG15909	kst
Myt1	Jra	arx		CG13840	zfh2	bi		htt	Tsp42Ep	yl
Jafrac2	Mal-A2	CkIIalpha-i3		CG13829	tut	CG13679		spg	dikar	spen
CG4186	Tbp	CG45002		CG10738	cDIP	CG15824		Ziz	jv	Cdep
DEF8	GstS1	Dpck		CG6763	CG5810	side-VII		fs(1)K10	CG2065	CG11686
lncRNA:CR32385	Alg3	CG15912		CG11638	tadr	topi		CG31183	yata	luna
CG32069	prod	CG3552		CG10175	Teh2	sut2		phr6-4	ACC	mgl
CG32095	iotaTry	emei		Ugt303B3	ETHR	lncRNA:CR44149		mia	CG8708	CG7737
CG32100	CkIIalpha-i1	Ugt36A1		CG16710	lncRNA:CR45463	Ekar		CG6191	Pvr	CG9107
Drsl2	Cyp6a17	l(2)37Bb		Lsd-1	aus	CR43671		btsz	CG8891	kis
tRNA:Cys-GCA-1-3	l(2)k10201	Ada1-2		RpS19b	Sp7	CG18545		shn	CG10631	h
CG32302	cag	l(2)10685		tbrd-1	asRNA:CR45892	CG11835		Npc1a	CG13954	Svip
QC	Scp1	CG4511		CG33978	Muc68Ca	CG4565		Dp1	CG1648	jp
Arv1	robl	bib		CG12268	CG13409	ey		ena	Mct1	lncRNA:CR46268
CG32485	Hmg-2	Ddc		fd102C	lncRNA:CR46204	Sox15		jbug	egr	CG9008
CG33170	mia	Ubi-p5E		CG13607	CG13408	snoRNA:Me18S-G1358a		stumps	gpp	CG32163
CG34001	tapas	Vm26Aa		Root	Gld2	CG17118		Polr1B	CG3164	Spred
ND-AGGG	CG7882	CG7168		asRNA:CR43877	CG7069	CG15701		Uhg1	ps	CG33062
Blos3	CG7881	CG10898		CG7362	Nrx-1	E(spl)m7-HLH		Cftr	Atg10	Vps13
CG34427	Rpp25	Membrin		lncRNA:CR45616	CG6972	CG44198		bark	CG5151	CG33217
CG40472	CG3420	Nos		lncRNA:CR43461	CG9095	CG31997		wge	CG33144	Not1
26-29-p	CG15237	Kyat		CG32814	CG17732	CG4461		Eogt	CG42238	Efa6
CG42269	CG3358	CG11619		Hsp23	Nepl13	CG12535		CG30428	Jarid2	Itpr
Prim2	Tsp42Eq	toc		Elk	Nepl14	GstE5		NtR	Sec16	CG32809
CG42445	CG11141	Sdr		lncRNA:CR45596	Nepl15	sosie		sdt	Prp8	CG5612
UQCR-11	CG1946	CG13369		sli	CG13840	sev		regucalcin	Abca3	lncRNA:CR43334
CG42526	CG12825	Sse		tnc	Gbp3	CG10151		Pde8	moody	eIF2A
CR14578	CG14757	MFS12		E(spl)m3-HLH	Cow	Or82a		mam	SLO2	asRNA:CR45189
Diap1	CG8736	Grip128		lncRNA:CR45251	CG13829	CG10005		kto	Invadolysin	CG42514
serp	CG8635	CG12935		CG4133	CG4467	CG30046		CG11275	Gyg	Lst8
CG42554	PGRP-SC1b	Ugt36F1		danr	CG10738	alpha-Est2		dikar	CG4630	Dys
Ir76a	snoRNA:U3:54Aa	CG18528		CG13654	CG6763	Tim17a1		Rat1	sov	cora
RfC4	CG8229	CG11590		Cad96Cb	CG11638	GstD9		CG3609	Meltrin	l(2)03659
CG42676	CG8080	CG31441		CG10479	CG10175	Cyp9f2		jv	Pde11	Hen1
CG43295	CG8078	Aasdh		CG5758	CG16710	lncRNA:roX2		sturkopf	CG7879	mura
DnaJ-1	GstE13	GatA		CG11892	SPE	CG8500		cwo	Pka-R2	CG18088
Tasp1	CG2063	Glos		CG10560	RpS19b	CG14451		yata	cv-c	sd
Hsc20	CG1888	bdl		Rgk1	CG33978	dpr1		su(f)	cno	MCTS1
sncRNA:CR43701	CG12926	PolZ2		Obp99a	CG12268	Octbeta2R		ACC	CG15099	Ziz
ghi	Sting	Fign		fuss	fd102C	CG34267		shep	CG8306	stumps
CG45071	Lime	cyp33		ap	CG13607	Sdic1		Pvr	caps	wge
lncRNA:CR45156	Pdrg1	CG7394		futsch	asRNA:CR43877	Nmdar2		CysRS	ND-51L1	sdt
Trs20	CG12895	CG32638		asRNA:CR45185	CG13606	lncRNA:CR43951		CG8891	CG10931	regucalcin
lncRNA:CR46475	Git	CG16995		Mco3	CG17786	CG10126		CG10631	CG5002	Pde8
mus302	Lsm10	CG10013		CG6142	CG6432	Fili		snoRNA:U3:54Aa	CG4887	mam
exu	CG18004	Spt7		CG12290	CG7362	Osi24		Mct1	CG14505	CG3609
dup	Mos	CG16863		CG6154	lncRNA:CR45616	asRNA:CR45140		egr	tud	CG1941
ix	CG13323	CG42382		CG32944	lncRNA:CR43461	CR45716		Elp2	CG9932	Cyp6a14
Jra	CG18278	Ugt35C1		Mid1	CG32814	Ptth		CG8888	wapl	Mct1
Pfk	CG6337	Shark		CG17189	Elk	CG10764		Prp8	CG15080	Atg10
Pgi	SmydA-1	CG17264		grass	CG13640	CG15296		CG4630	CG15082	moody
phr	HPS1	CG34231		CG5984	lncRNA:CR45596	tw		CG10936	CG10737	CG4627
sub	CG11808	CG10019		TTLL6B	sli	CG6912		CG10914	Eip93F	Cyp317a1
Su(var)2-10	Ptp52F	CG14636		CG14260	tnc	conv		CG18536	CG10062	CG14073
Tbp	CG6805	CG34398		Gr98a	E(spl)m3-HLH	CG4210		CG11200	CG15120	CG5335
thr	veil	Nepl3		lncRNA:CR44964	lncRNA:CR45251	Pvf2		Lapsyn	CG10444	Eip93F
retn	CG10936	CG3184		beat-Ib	CG4133	CG13248		CG13501	CG9344	CG10444
gcl	PIG-A	Cyp6a16		CG10352	Bili	asRNA:CR44866		ppk12	Magi	Nnf1a
Jhe	CG14495	CG11034		lncRNA:CR46499	danr	Acyp2		CG3328	Lapsyn	CG9344
Sod2	List	CG18661		Cyp49a1	CG13654	CG15628		CG13575	sktl	sktl
Lac	CG15084	CG33506		Ir47a	CG10479	cas		CG12851	hdc	Asator
l(2)03659	mip40	CG11811		CR33797	CG5758	Gyc89Da		CG3829	Asator	Rpp30
RnrS	Oseg6	CG31041		CG3176	Rgk1	CG1909		GstO3	CG13531	Tret1-1
tRNA:Ala-TGC-2-1	maf-S	Hmgcl		AstA-R2	Obp99a	CG31551		Alk	Piezo	CG30096
prod	Sou	CG6055		CG11828	alrm	Ilp6		CG18336	Fmo-1	CG30392
iotaTry	CG15653	28SrRNA-Psi:CR45851		wat	fuss	CG31999		CG30156	CG3860	Fs
Cyp4p1	CG10505	Smyd3		eIF4E6	ap	CG42450		CG30187	ppk29	p120ctn
unpg	Alp8	CG10343		Kah	futsch	Atx-1		CG30395	CG13563	clos
Cyp6a17	Oatp58Db	CG17855		CG8012	asRNA:CR45185	CG7142		CG30495	CG3376	unc
pgc	Oatp58Dc	PolD2		asRNA:CR44093	Mco3	CG13003		mim	RhoGEF2	CG3603
l(2)k10201	CG10344	CG10927		ab	CG6142	asRNA:CR43957		snoRNA:Me28S-A3407a	Ugt317A1	CG2861
Orc6	asrij	CG4839		CG14507	CG6154	Rab3-GEF		snoRNA:U3:54Ab	fdl	CG12056
Orc4	CG3500	CG5359		CG14506	CG32944	CG32026		CG34216	lncRNA:CR30055	Nf-YB
Cpes	pita	Yod1		TyrRII	Mid1	asRNA:CR44896		CG34446	CG30098	CG9503
Ubc10	Eglp2	CG9928		FipoQ	CG14253	CG13676		jing	lncRNA:CR30121	LSm3
Septin5	Pym	Oseg5		CG33253	CG17189	CG7367		CG41520	CG30187	Rrp47
Hmg-2	CG3065	CG4497		Kif3C	CAH9	CG4686		Mlp60A	tRNA:Trp-CCA-2-6	CG13004
ana2	CG3163	Polr1E		Obp99b	grass	Ugt50B3		sqa	nord	Polr3I
CG8740	CG4563	nac		Kul	CG5984	Fam92		qvr	Kdm4B	CG16700
Ercc1	CG2811	CG34183		modSP	TTLL6B	CG34124		CR43186	CG34141	CG18268
Spn42Dd	CG9380	CG16896		miple1	lncRNA:CR44964	dpr18		CG43190	CG34446	GstT3
icln	Dlip3	Fadd		CG33468	beat-Ib	lncRNA:CR46478		Coop	stl	CG4036
sotv	cid	CG14104		lncRNA:CR44444	Tusp	meso18E		asRNA:CR43468	jing	CG6675
d4	LysRS	CG15443		CG7896	unc80	dao		asRNA:CR43469	CG41520	exp
geminin	PGRP-SC2	CG5194		Tace	CG10352	zfh2		snoRNA:hts-a	Tdc1	CG18327
CG3420	CG12822	CG14005		CG7912	lncRNA:CR46499	tut		mir-4967	kcc	pippin
CG15237	CG9596	CG11077		CG10089	Cyp49a1	tadr		asRNA:CR43723	mir-2279	CG31687
Kdm4A	CG11334	GstT2		CR44906	Ir47a	Teh2		lncRNA:CR43900	Ptr	tbc
Gasz	Ufsp1	CG30094		cpx	CR33797	lncRNA:CR45463		Trpm	lncRNA:CR44301	AlkB
CG8736	tRNA:Leu-AAG-1-3	CG5039		CG9743	beat-VI	Sp7		asRNA:CR44367	tn	CG11788
Spt	Oatp58Da	dati		lncRNA:CR45531	CG3176	asRNA:CR45892		sbb	asRNA:CR44390	PIG-Q
CG8080	CG30291	CG2006		rtv	AstA-R2	Muc68Ca		18w	asRNA:CR44724	CG13377
GstE13	CG30339	CG33169		PH4alphaEFB	Nepl19	lncRNA:CR46204		disco	lncRNA:CR45267	CG43341
Alp6	CG30383	CG4872		Schip1	CG11828	CG9095		Galphas	lncRNA:CR45232	hwt
CG1827	Sgf29	Ttc19		Rpt6R	wat	CG17732		Gs2	Pld	CG44247
CG12926	CG30403	esc		snoRNA:Me28S-C1237	Kah	VhaAC39-2		Met	CG46492	CG44476
CG1698	fa2h	CG18131		Hr4	CG8012	CG10738		r	speck	CG7408
hebe	subdued	CG33509		Npc2h	asRNA:CR44093	CG11638		shf	Spn88Ea	crc
CG1663	beg	mei-38		CG15544	ab	CG4393		Yp3	dnc	Gli
Marc	GalT1	PCNA2		CG18281	CG11951	beat-IV		up	ec	pho
Lime	pen-2	CG17996		CG6106	TyrRII	Lsd-1		N	fs(1)Yb	mt:ND5
Pdrg1	uri	lncRNA:CR43242		CG12071	FipoQ	RpS19b		elB	Galphas	Ssb-c31a
CG12895	CG11752	Ance		CG15547	ppk20	CG33978		ewg	if	myo
Git	EMRE	mtDNA-helicase		CG15553	CG33253	fd102C		Obp19d	run	GstE8
CG18004	ND-24	CG7352		CG1544	Kif3C	asRNA:CR43877		Pp2B-14D	rut	baf
CG12942	snoRNA:U3:54Ab	CG10962		asRNA:CR45479	CG7582	CG7362		Rnp4F	shf	CG11241
Spn47C	CG8320	Pcd		corn	Obp99b	lncRNA:CR45616		NetB	elB	Oatp33Eb
Sod3	snoRNA:Or-aca1	nom		CG11333	modSP	lncRNA:CR43461		Rbcn-3A	ph-p	Polr2J
CG8490	snoRNA:Me28S-G2703c	CR44003		Tsp47F	miple1	CG32814		Rbcn-3B	upd1	Rnf11
Den1	snoRNA:Psi28S-3316b	CG15927		CG8245	CG33468	Hsp23		brk	Cp7Fa	CG40439
dgt5	snoRNA:Psi28S-1175c	CG3732		Tsp	lncRNA:CR44444	Elk		CG3777	Rbcn-3A	CG34163
muskelin	Uhg4	CG14118		kek6	CG7896	lncRNA:CR45596		DAAM	Rbcn-3B	DCTN6-p27
CG13148	CG34198	CG3085		Cyp9b2	Tace	sli		ZnT41F	CG3191	Uxt
Mos	Mthfs	CG14417		CG6362	CG7912	E(spl)m3-HLH		Nsun2	Ant2	CG43338
CG13324	snoRNA:Psi28S-1180	CG12204		RhoGAP100F	Mgat2	lncRNA:CR45251		Prp16	Rab27	stai
CG15870	snoRNA:Or-aca5	dgt4		CG2003	CG10089	CG11836		Inx2	Scgdelta	CecC
CG13016	CG42239	CG7968		Ugt302K1	AdoR	CG4133		Gmap	Prp16	ss
SmydA-1	mEFTu2	Rcd6		vilya	CR44906	CG10479		Pfrx	Pfrx	snRNA:U1:95Cc
CG8617	cuff	smog		Ugt302E1	cpx	CG5758		O-fut2	mab-21	GstD5
Arc1	Cerk	Dscam4		CG7781	CG9743	Rgk1		mab-21	Tsp42Ed	Gel
Arc2	Sps1	Cpr78Ca		CG17193	lncRNA:CR45531	Obp99a		CR18275	CR18275	Cyp4c3
Cpr51A	SdhA	CG15317		e(y)2b	rtv	fuss		CR18166	CR18166	lncRNA:CR45172
HPS1	RpS24	CG6013		Atx2	Schip1	ap		CG3009	CG12206	Syt12
Cyp6a19	dgo	CG31826		lncRNA:CR44230	snoRNA:Me28S-C1237	futsch		raptor	CG15571	MP1
CG10265	asRNA:CR43257	CG34008		Col4a1	Hr4	asRNA:CR45185		Acsf3	CG3568	CG1092
CG8388	CG43389	ver		asRNA:CR46097	Npc2h	CG12290		CG15347	CG15930	CG1090
CG8389	scaRNA:PsiU2-55	CG32483		pk	CG15544	CG32944		CG12116	CG3097	CR41454
CG8399	asRNA:CR43730	CG32017		CG42342	CG18281	IntS12		CG11122	CG4020	Osi2
Atg9	CG7824	Vm26Ac		r-cup	CG6106	Mid1		CG15202	Gbeta5	CG18249
CG4282	lncRNA:CR44043	lectin-37Da		Desat2	CG12071	lncRNA:CR44964		CG10353	CG12075	CR18228
CG6805	CG44250	CG34125		asRNA:CR43425	CG15553	beat-Ib		CG1806	CG2898	CG11983
RhoGAP54D	lncRNA:CR44294	comm3		rempA	CG1544	CG10352		Cyp318a1	CG11122	Pnn
CG14495	128up	Dhc98D		tefu	CG1750	lncRNA:CR46499		CG1673	CG10362	PGRP-LB
nopo	lncRNA:CR44640	Glyat		Gr85a	CG1607	Cyp49a1		CG9503	hec	TfIIA-S-2
BomS1	lncRNA:CR44756	Gs1l		niki	asRNA:CR45479	Ir47a		CG15642	Rbp1-like	Adgf-D
GstE11	lncRNA:CR44814	agt		CG1136	corn	CR33797		CG7860	CG15642	IFT54
CG15120	Dpit47	lncRNA:CR45577		CG5639	Tsp47F	CG3176		CG8939	CG9902	CR45716
Ir56b	asRNA:CR45133	CG14881		gskt	CG8245	Kah		CG9777	CG16700	smp-30
CG16898	lncRNA:CR45231	psd		CG31010	Tsp	CG8012		CG4829	CG12991	CG14903
CG9864	lncRNA:CR46075	BoYb		PH4alphaNE3	Cyp9b2	asRNA:CR44093		ppk23	CG6847	Irc
Mgat1	Kpc1	Samtor		CadN	CG6362	Cyt-c1L		CG7058	Obp18a	CG18598
maf-S	Gmer	Elba2		Ppi1	Ir100a	ab		CG14195	CG18268	Sgsh
DMAP1	Alp2	CG8768		CG12708	vilya	CG11951		CG8034	kek5	CG32026
dgt3	Adf1	beat-IIb		VhaAC45RP	CG7781	TyrRII		kek5	CG17600	Surf6
CG15653	mthl8	PPO3		CG34347	CG8369	CG33253		Nup205	LUBEL	CG9095
CG9394	amx	sNPF-R		asRNA:CR31514	CG17193	Kif3C		Spp	CG13101	CG10365
CG9485	CG9890	CG4098		lncRNA:CR45157	CG13631	CG7582		COX5BL	lft	asRNA:CR43877
Acox57D-d	Prx3	CG4570		CG42541	CAH5	modSP		DIP-iota	TpnC4	CG11858
CG10494	YME1L	lncRNA:CR44994		CG31076	Atx2	miple1		PLCXD	CG11825	CG13659
CG15673	dwg	CG7916		CG31093	lncRNA:CR44230	CG33468		CG10341	CG10939	CG14253
CG10321	fs(1)Ya	kirre		CG31106	Col4a1	lncRNA:CR44444		CG9416	CG9416	CG15525
NC2alpha	Hlc	CG31937		CG6891	asRNA:CR46097	CG10089		CG3699	Tsp3A	Mgat2
CG11474	Lim3	CG6508		CG31140	yellow-f	CR44906		CG11382	CG11378	CG9743
CG10344	SelR	CG13397		lncRNA:CR44966	pk	cpx		eIF4E7	eIF4E7	Rpt6R
asrij	ninaD	rst		Nlg1	CG42342	CG15535		Vha36-3	CG12470	CG18281
CG9849	TfIIFalpha	CCDC53		asRNA:CR45485	r-cup	lncRNA:CR45531		CG5254	CG5254	CG1544
CG3500	fidipidine	Hayan		CG32812	Desat2	rtv		lncRNA:CR32658	CG30062	CG14545
Pym	Nmnat	alpha-Est5		Rph	asRNA:CR43425	Schip1		CG12643	CG31687	pk
CG17658	sta	CG13297		CG31176	rempA	snoRNA:Me28S-C1237		CG33939	mthl15	CG5639
CG3065	Dgp-1	Cpr30B		pyx	tefu	CG18281		CG30062	CG32507	CadN
CG3163	Uro	CG6830		klu	CG1136	CG6106		CG32507	Muc12Ea	CG31091
Fatp3	Grip75	scro		GluRIIE	CG5639	CG1607		betaNACtes3	CG32639	CG31102
CG4563	ras	lncRNA:CR46064		alpha-Man-Ic	gskt	asRNA:CR45479		CG32647	Cubn	CG31373
CG3663	RpS14b	hiro		loh	peg	corn		CG33552	CG33223	Gba1b
Pof	Phb1	CR32010		CG31219	Obp83ef	Tsp47F		snoRNA:Or-CD10	CG33552	Dhc62B
CG2811	CG5641	Cyp4aa1		CG31220	Obp83cd	CG8245		snoRNA:Psi28S-1192d	snoRNA:Psi28S-1232	CG31436
Syx6	rnh1	Cpr47Eb		CG31231	CG31010	Tsp		CG34120	CG34120	CG31559
lectin-46Cb	Xpac	CG8641		CG9813	PH4alphaNE3	Cyp9b2		CG34325	CG34325	lncRNA:alphagamma-element:CR32865
Dlip3	Wnt5	asRNA:CR45714		CG31279	CadN	CG6362		CG34328	CG34450	CR33294
cid	Tgt	CG44102		CG31321	Ppi1	RhoGAP100F		shakB	fne	CG33494
CG16926	tilB	CG42821		DIP-alpha	CG31028	vilya		spri	beta-Spec	RNaseMRP:RNA
key	Cyp4ae1	mol		sals	CG12708	CG7781		snoRNA:Me28S-A2113	CG42395	CG41128
Obp57a	TFAM	CG3106		Dhc62B	VhaAC45RP	CG13631		t	CG32599	snoRNA:Psi28S-3571
Stlk	mei-9	CG42853		Muc96D	CR31032	CG3348		beta-Spec	CG13377	snoRNA:Psi28S-3405a
CG30022	Pex6	CG32318		CG32085	CG31038	CAH5		CG42369	rdgA	snoRNA:Psi28S-3091b
CG30026	snRNP-U1-70K	AstA-R1		CG31445	CG34347	e(y)2b		lncRNA:CR42491	cac	snoRNA:Psi28S-2626
CG30096	Zfrp8	CG34370		lncRNA:CR31451	asRNA:CR31514	lncRNA:CR44230		Pdfr	CG43658	snoRNA:Psi18S-1377d
CG30109	CG14997	CG10472		CG31454	lncRNA:CR45157	Col4a1		bou	CG43672	snoRNA:Psi18S-1295
CG30148	Phb2	CR44383		tyn	nenya	asRNA:CR46097		raskol	CG43689	CG34148
CG30197	CG14805	CG32266		CG31467	CG42541	pk		cac	CG43867	per
Sgf29	Pgam5	CG17633		CG31473	CG31100	CG42342		Vsx1	CG43902	CG34112
CG30394	CG3071	sordd2		myd	CG31102	r-cup		CG43658	pre-lola-G	snoRNA:Psi28S-3186
GalT1	MTPAP	Cpr100A		ATPsynepsilonL	CG6891	CG18731		CG43673	Nrg	stops
CG33156	Adk3	Jon99Fii		CG11269	CG31140	asRNA:CR43425		CG43759	CG44325	CG42390
pen-2	CG2712	Jon65Ai		CG31528	lncRNA:CR44966	rempA		asRNA:CR43906	Smr	asRNA:CR46485
CG33774	Fntb	CG30059		Itgbn	Nlg1	CG1136		hwt	lncRNA:CR44556	7SLRNA:CR42652
CR40461	IntS9	mod(mdg4)		NKCC	asRNA:CR45485	CG5639		asRNA:CR44340	lncRNA:CR44754	mthl9
HSPC300	CG2662	ninaE		Ir51a	CG32812	CadN		Smr	Zasp52	SmD2
CG13197	CG2680	trp		CG31559	Rph	CG12708		asRNA:CR44382	lncRNA:CR44779	CG17075
Epac	CG2681	wdn		lncRNA:CR44809	pyx	CR31032		Zasp52	lncRNA:CR44889	Skeletor
Nox	az2	Dop1R1		CR43309	klu	CG31038		asRNA:CR45481	asRNA:CR44892	CG43273
Mthfs	rush	Gycbeta100B		CG33098	GluRIIE	CG34347		lncRNA:CR45624	lncRNA:flam	SP1029
tef	Bap60	CycB3		CG33099	alpha-Man-Ic	asRNA:CR31514		wupA	salr	GABA-B-R2
tum	CG15820	Lgr1		plum	loh	lncRNA:CR45157		l(2)05287	eya	CG43630
stmA	CG7914	Skp2		Trf4-2	CG31219	CG42541		Impbeta11	Lar	NfI
CG42239	CG13375	PolI		CG33293	CG31231	CG31076		caz	ed	pre-rRNA:CR45856
prom	mRNA-cap	CG8159		CR33294	CG9813	CG6891		lncRNA:Vinr	Fas3	stac
CG42495	CG17636	hng2		Rim	CG31279	lncRNA:CR44966		Pkcdelta	CG9628	Lip4
CG43351	Rrp42	Ada		CG13085	CG31321	CG32812		crc	Gli	Glut4EF
scaRNA:PsiU2-55	CG14818	CG8199		CG34027	CG31323	Rph		Pkg21D	snRNA:U2:38ABa	asRNA:CR45907
Spn42Da	CG15814	Task6		CG34034	DIP-alpha	pyx		dpp	Plc21C	snoRNA:Or-ACA9
mlt	ATPsynO	CG6654		snoRNA:Me28S-A2564	sals	klu		rk	Cks30A	ect
lncRNA:CR44451	Pop1	CG7208		snoRNA:Psi18S-1377e	CG31391	loh		Vm26Ab	poe	Pka-C3
lncRNA:CR44756	CG7530	CG12320		snoRNA:Psi18S-1377b	Gba1b	CG9813		msl-2	Hf	Dr
Vamp7	CG2061	CG7695		side-VI	Dhc62B	DIP-alpha		Sema1a	Nak	lncRNA:roX1
Gmer	CG6678	Acsx1R		CG34276	CG32085	CG31370		Dif	nrv2	asRNA:CR44029
Ttd14	Nup93-1	CG4783		CG34308	CG31445	Dhc62B		toc	dbe	snRNA:U5:63BC
Pld	ATPsyndelta	Cpr92F		nompC	lncRNA:CR31451	CG31437		toy	unc-13	vn
Orc1	cN-IIIB	CG4000		per	tyn	CG32085		mGluR	PlexB	28SrRNA-Psi:CR45859
peo	Aatf	dnd		CG18335	CG31467	tyn		Nle	Traf4	Pxn
amx	RFeSP	JMJD6		CG15864	CG31473	myd		Amnionless	CG8677	disco-r
Fcp3C	eIF3g1	sit		kmr	ATPsynepsilonL	CG11269		unc-13	Tdg	Nca
Gapdh2	Pmvk	CG13616		Sol1	CG11269	Itgbn		Traf4	CG31705	qjt
Lim3	CG10802	CG5111		CG34425	CG31516	Ir51a		CG5888	Eato	Tie
nod	eIF2D	CG1523		CG11498	Itgbn	lncRNA:CR44809		Cyp28a5	NimB2	Faa
RpS14b	Dolk	CG15536		asRNA:CR46484	NKCC	CR43309		CG11374	CG4297	bt
pie	trus	Cipc		Orct2	Ir51a	plum		CG4213	CG31898	Sodh-1
Gip	CG15784	CG31460		vkg	CG32855	Trf4-2		Ccdc85	CG4577	Nrk
imd	Sirt4	Boh1		snoRNA:Psi28S-2149	lncRNA:alphagamma-element:CR32865	CG13085		CG17261	CG15385	Srpk79D
tilB	mRpS28	CG34034		snoRNA:Psi18S-1377a	lncRNA:CR44809	snoRNA:Psi28S-3091a		CG8838	CG3597	Proc-R
NetA	Btnd	CG34316		tei	CR43309	snoRNA:Psi18S-1377e		CG15629	CG9886	CG5704
Gcna	CG11700	CG3281		spok	CG33098	nompC		Ucp4C	Pgant2	pyr
CG3630	wuho	CG42633		eater	CG33110	per		Tsp26A	CG3246	fan
CG2712	ND-30	CR43975		Rbp6	CG33191	CG18335		Nepl4	CG3036	fz2
CG3457	CG18180	CG45263		otk	plum	CG15864		CG18304	CG14022	CG9119
CG2662	CG4558	Act79B		CG17816	pxb	CG11498		SLC5A11	CG11029	CG34396
tRNA:Pro-CGG-3-1	CG3032	ndl		Octbeta3R	Trf4-2	asRNA:CR46484		CG8086	CG17378	CG8419
az2	CG2116	not		SK	CG33293	vkg		CG5367	Tg	mew
Bap60	CG17726	Cnb		CG42322	CG33494	snoRNA:Psi18S-1377a		LManI	CG14277	eIF1
CG4199	CCT2	MsR1		CG33017	Rim	tei		CG17124	Mco1	CG11594
pon	GABPI	CG16985		CG42390	CG13085	Rbp6		Dlg5	CG4017	CG42694
CG17636	Mlh1	CG12010		Grik	CG34027	otk		CG13284	CG17124	ste24b
CG14818	CG2909	CG11353		CG42404	CG34034	CG17816		Ugt36D1	CG6700	sls
Cdc45	ldbr	CG10469		CG8852	CG6006	SK		Alp12	CG16743	axed
Ype	CG2124	CG10063		Ids	CG31178	CG33017		CG10132	CG14937	Dpp10
Kmn1	pasha	CG7550		Snmp1	LpR1	Grik		CG9338	beat-IIIc	CG8539
CG2061	Pngl	CG5644		mtg	CG34276	CG8852		pths	grnd	Srp9
NC2beta	CG11696	mRRF1		spdo	nompC	Ids		lectin-24Db	Ugt301D1	CG7194
Spn55B	BORCS5	CG6321		mfas	per	jus		tai	Ugt36D1	Gr66a
CG13373	Sclp	twy		CG42564	CG18335	asRNA:CR46485		FASN2	Tango6	Blos4
CR14798	CG2750	CG11597		jus	CG15864	Stacl		lncRNA:CR31781	fbp	mamo
Coa8	neur	Pmm2		asRNA:CR46485	kmr	CR43281		CG31869	lncRNA:CR43250	Irbp18
CG3603	CG2200	CG11247		bond	Sol1	CG31642		CG31871	Marf1	CG7560
CG15784	Coq5	CG32284		Stacl	CG11498	hkb		Cadps	Nhe2	CG14135
lin-52	CG12391	Shal		CR43281	asRNA:CR46484	Cda5		His2B:CG17949	GLaz	CG14961
Btnd	hng1	CG34256		Cad86C	Orct2	RpS29		snoRNA:Me18S-C1831	CG31697	lncRNA:CR33963
CG11700	CG13319	Cpr65Ay		ymp	vkg	Cht6		Pvf3	Trim9	lncRNA:CR43958
APC7	amrt	CG43064		CG31642	tei	CG17075		smal	CG31777	CG4950
CG4558	CG11095	asRNA:CR43470		hkb	spok	CG3323		ncm	CG31815	asRNA:CR44375
CG4586	CG14174	lncRNA:CR45052		mthl9	5-HT2A	snoRNA:Psi18S-841a		RhoGAP102A	CG31871	Rbp9
CG4615	mRpL38	CG45081		Cda5	eater	mbl		Msp300	asRNA:CR44599	Acp95EF
CG2129	CG1434	lncRNA:CR46032		Cht6	Rbp6	nrm		lncRNA:CR43827	CG32982	CG7484
CG10959	CG14414	mus302		tinc	CG42232	Nna1		lncRNA:CR43857	CG32985	tutl
GIIIspla2	CG14410	insc		CG17075	otk	CG31174		lncRNA:CR43928	His2B:CG33868	CG42394
CG12123	ND-B18	unpg		CG3323	CG17816	GABA-B-R2		Mhc	wb	Shrm
Rubicon	His3.3A	stan		osa	SK	CG30090		CG44085	CG42763	CG6163
CG12662	CG9123	sotv		snoRNA:Psi18S-841a	CG42322	wit		asRNA:CR44119	SmydA-3	Ir62a
CG12106	Alg14	Cyp4ad1		kibra	CG42327	CG30089		lncRNA:CR44218	CG43333	Hers
CG12118	mRpL16	CG18324		CR42875	CG33017	CG4306		lncRNA:CR44608	CR43359	laza
CG2124	CG15643	CG8366		mir-317	crb	Pde9		Kr-h1	lncRNA:CR43857	CG11426
HP5	CG8097	veil		mbl	CG42390	CR43177		cass	asRNA:CR43866	CG5381
CG11696	Mettl14	Arl6		nrm	Grik	CG42399		lncRNA:CR46450	asRNA:CR44031	CG7381
BORCS5	LSm3	TAF1C-like		Nna1	CG42404	AcCoAS			lncRNA:CR44186	CG8461
Brms1	CG8128	Brd8		lute	CG8852	Irk1			lncRNA:CR45298	CG3505
hec	CG15601	LysRS		CG43317	Ids	gom			lncRNA:CR45360	Ten-a
CG15721	CG8952	Obp57a		CG31174	Snmp1	LanA			asRNA:CR45789	CG42361
CG12716	CG9170	SsRbeta		CG34377	mtg	CG17764			Ptp36E	Spf30
CG2200	CG13014	COX6AL		GABA-B-R2	spdo	Eip75B			lncRNA:CR46450	MED21
Coq5	Rrp45	CCHa1-R		Mrp4	Antp	Nep1				GNBP1
CG1640	Golgin245	CG9596		CG30090	mfas	Loxl1				dpr6
CG11164	Cox11	CG11334		CG11000	jus	asRNA:CR44291				Ugt305A1
CG11162	Nprl2	Ufsp1		wit	2mit	NfI				CG32444
CG12177	wus	CG33155		CG30089	asRNA:CR46485	CG14221				CG31465
amrt	lncRNA:CR43837	Atac3		CG43630	Stacl	comt				CG32037
CG11095	CG1635	mi		cpo	Pif1A	CG10512				CG32195
CG14414	Smyd4-4	CG1309		CG1628	CR43281	lncRNA:CR45048				CG32196
CG14410	CG8142	asRNA:CR43730		CG43844	Cad86C	lncRNA:CR43650				lncRNA:CR32218
Cyp4s3	CG2247	Mgat3		lncRNA:CR43849	CG42613	CG18530				Cyp18a1
CG15643	CG7772	CG11927		CG4306	CG31642	Pde6				CG32278
CG15601	CG11885	Gclc		Pde9	mthl9	Vajk4				CG32354
Mvd	CG18179	YME1L		CR43177	Cda5	lncRNA:CR45585				Hil
CG15916	Nup35	CG7011		CG42399	Cht6	side-V				CG40298
CG8924	CG7101	Fbp2		lncRNA:CR44034	tinc	asRNA:CR45600				snoRNA:Psi28S-3327b
CG3632	CG6567	Lim3		CG44040	CG17075	lncRNA:CR45454				snoRNA:Psi28S-3327a
CG9609	CG10669	TrpRS-m		lncRNA:CR44041	CG3323	CG31538				snoRNA:Psi28S-1837c
Nprl2	CG3342	Rnf146		asRNA:CR44062	snoRNA:Psi18S-841a	CG42324				snoRNA:Psi18S-996
CG4880	Rnb	ras		lncRNA:CR44092	mir-317	lncRNA:CR46035				snoRNA:Psi18S-920
wus	CG14195	Bem46		AcCoAS	mbl	lncRNA:CR46036				CG34250
CG4991	CG8010	por		CG44098	nrm	trol				bma
CG8173	CG8028	sqz		lncRNA:CR44157	Nna1	asRNA:CR46109				snoRNA:Psi28S-2566
CG8142	CG14204	CG14997		CG44158	Skeletor	asRNA:CR46128				lncRNA:CR45054
Ucp4A	CG14219	CG13365		Irk1	lncRNA:cherub	asRNA:CR46140				Ten-m
CG7772	CG10467	mRNA-cap		asRNA:CR44176	CR43310	GluRIID				CG42337
CG6847	CG9578	Cdc45		gom	CG31174	Vha13				wts
Ada3	Syx16	CG6678		LanA	CG43342	CG34227				CG42458
Mvb12	Rtca	cN-IIIB		CG17764	tx	Sans				Mp
CG6023	CG1503	CG11381		asRNA:CR44228	GABA-B-R2	yellow-c				nkd
Xrcc2	CG15445	CG2875		Eip75B	CG30090	CG1674				Shab
Ggt-1	Wdr37	eIF2D		asRNA:CR44237	CG11000	CG11313				Tet
CG15047	CG14615	Liprin-beta		Nep1	Nha2	nAChRbeta1				snoRNA:Tudor-SN-a
CG7101	angel	Btnd		Inx3	wit	LanB1				snoRNA:CG32479-b
Pvf1	dod	Oga		Loxl1	CG30089	lncRNA:roX1				l(3)72Dr
CG7322	cue	rho-4		NfI	asRNA:CR43629	asRNA:CR44029				bru3
CG7884	nst	CG4622		lncRNA:CR44330	CG43630	Hsp27				dysc
CG14218	CG14352	CG5003		lncRNA:CR44951	cpo	saturn				CG43886
CG14204	Tmtc3	CG6729		CG14221	CG1628	ImpE2				asRNA:CR43889
CG9578	CG18557	gfzf		comt	lncRNA:CR43849	ImpL2				lncRNA:CR43973
Syx16	CG14341	CG11162		CG10512	CG4306	Cyp12b2				cv-d
GstT3	Bx42	Alg14		lncRNA:CR45030	Pde9	CR32745				asRNA:CR42871
CG1503	Atg4a	CG11839		lncRNA:CR45039	CR43177	lncRNA:CR44662				Lpin
CG14615	CG17294	CG9170		asRNA:CR45046	CG42399	robo2				lncRNA:CR45165
nis	cdm	Nprl2		asRNA:CR45053	AcCoAS	Drep1				lncRNA:CR44111
Tmtc3	CG6665	CG7058		lncRNA:CR43650	lncRNA:CR44157	CG13204				lncRNA:CR45176
FIG4	Naxe	CG10669		CG18530	CG44158	CG6753				Trs20
CG14341	CG14931	CG3342		CG45076	gom	fzo				CG5953
CG3407	zf30C	CG7639		CG45078	LanA	vn				lncRNA:CR46003
CG15435	Nup54	Cyp6t1		tau	CG17764	28SrRNA-Psi:CR45859				lncRNA:CR46006
isoQC	Fbxl4	nis		Pde6	Eip75B	CG34355				CG13124
Bx42	Saf6	cu		pre-rRNA:CR45856	Nep1	CG30060				CG12730
cu	Pld3	cdm		Vajk4	lncRNA:CR44263	Dad				nec
Atg4a	CG31712	CG6665		Bruce	lncRNA:CR44265	Sema2b				RpLP2
Nha1	Coq6	Mon1		lncRNA:CR45223	Inx3	CG17839				bgcn
CG13101	Art7	Fbxl4		Lip4	Loxl1	CG11380				CASK
cdm	Acf	CG12321		CG45544	NfI	ple				RpL23
rt	eIF2Bdelta	eIF2Bdelta		dally	CG14221	CG14787				Mdr50
CG6665	Asph	CG11593		side-V	CG10512	lncRNA:CR44582				hlk
CG7523	jtb	CG7488		lncRNA:CR45631	asRNA:CR45028	CG6785				Iris
CG5056	CG9752	mus81		lncRNA:CR45656	lncRNA:CR45039	CG12194				CG10877
Mon1	CG6689	mip120		mil	asRNA:CR45046	Sobp				Cp1
Naxe	CG16890	CG11382		lncRNA:CR45454	lncRNA:CR43650	Nep3				Cyp6a9
CG14931	CG17167	phtf		Myo81F	CG18530	asRNA:CR42547				RpL29
zf30C	Rab21	CR30409		chp	CG45076	hbs				CG42268
Nup54	CG8237	CG1116		CG31538	CG45078	Ca-alpha1T				CG9664
CG4768	dlt	CG7110		CG42324	Pde6	lncRNA:CR46147				ubl
Fbxl4	CG7488	CG32642		lncRNA:CR46083	pre-rRNA:CR45856	qjt				RpL39
P58IPK	mip120	CG7326		lncRNA:CR46085	Vajk4	Bfc				CG14441
CG5783	CG10477	CG33635		lncRNA:CR46095	Bruce	sinah				Nach
Mrgn1	CG15456	snoRNA:Or-CD4		trol	gammaSnap2	CG32813				fat-spondin
mib2	CG9154	CG31908		asRNA:CR46104	lncRNA:CR45223	CG15822				phr6-4
Saf6	CG12219	APC4		lncRNA:CR46113	lncRNA:CR45225	H15				Cftr
CG13084	CG12971	Taf8		lncRNA:CR46118	Esyt2	lncRNA:CR43432				bark
CG3634	CG30334	drd		lncRNA:CR46125	CG45263	asRNA:CR45126				Tsp42Ea
CG9062	CR30409	CG8004		lncRNA:CR46127	dally	CG14669				Tsp42Eg
CG10949	Rpe	Rad9		asRNA:CR46128	lncRNA:CR45585	CG31897				Gadd45
CG31712	CG7110	CG17982		asRNA:CR46135	side-V	ninaA				jv
Coq6	CG10628	Gk2		asRNA:CR46137	asRNA:CR45600	ci				Ntmt
Art7	CG32536	calypso		asRNA:CR46140	Glut4EF	bt				Pdrg1
CG12321	CG3740	Raf		CG4836	lncRNA:CR45454	ppk19				CG12344
mRpL42	CG32579	PsGEF		GluRIID	Myo81F	metro				Damm
dmpd	CG32641	CG3894		CG34227	chp	Dbp80				Ak6
Caf1-105	X11Lbeta	pre-lola-G		Sans	CG31538	Plod				Gyg
CG6276	Bdbt	PPP4R2r		yellow-c	CG42324	corolla				CG8547
mms4	CG9547	CG15439		sisRNA:CR46364	lncRNA:CR46035	Proc-R				Arc1
CG3709	HP1c	CG1896		AdamTS-A	asRNA:CR46055	Ca-beta				Cyp6a23
S2P	rhi	lncRNA:CR44753		CG1674	trol	Dtg				Atf3
CG9410	CG32816	ana3		vrs	asRNA:CR46109	CG7512				DAT
Acf	Gga	asRNA:CR44894		snoRNA:Or-ACA9	lncRNA:CR46112	CG12768				CG14483
Ctf4	CG33178	gammaTub23C		Gfat1	GluRIID	CG13185				ND-51L1
CG10939	Ssu72	lncRNA:CR45361		lncRNA:CR46474	CG34227	Six4				CG7637
CG7544	CG4709	usp		Dhc1	Sans	CG2267				CG14490
eIF2Bdelta	AlkB	Axs		CG11313	CG46339	CG7990				CG18536
Mer	snoRNA:229	CG13484		Arr2	yellow-c	CG44422				CG9932
CG8435	rasp	CG46399		brm	AdamTS-A	CG11409				CG15120
CG11593	snoRNA:Or-CD4	Fdx1		dsx	CG1674	Sr-CI				Toll-7
alpha4GT1	snoRNA:Psi28S-1135e	Cog3		LanB1	vrs	CG30116				Sox14
Acox57D-p	snoRNA:Psi28S-1135d	Arr1		lncRNA:roX1	snoRNA:Or-ACA9	CG6765				CG13871
CG6689	snoRNA:Psi18S-640b	Idi		CG14692	Gfat1	LRP1				Ugt49C1
PolE4	CG31908	Uba3		Hn	Dhc1	CG18171				CG34417
CG30467	APC4	CG10561		asRNA:CR44029	CG11313	scaf				nahoda
CG16890	a6	CG5823		saturn	brm	sick				smash
mRpL4	Taf8	bora		ImpE1	Dab	ItgaPS5				CG3328
CG2812	Vps20	CG2991		kay	ect	pre-rRNA:CR45845				Fis1
CG10904	mgr	CG11403		Cyp12b2	Pka-C3	Tim17b1				RpL38
CG17162	snoRNA:Psi28S-2179	CycE		CR32745	dsx	CG13912				Stlk
Rab21	snoRNA:Psi28S-2876	Tango14		br	Eip74EF	CG34396				CG30383
unc-119	CG14220	CG11906		lncRNA:CR44662	LanB1	sea				CG30495
CG8237	tzn	CG15073		ndl	Est-6	Ih				CG33199
mRpL18	CG42365	IFT43		robo2	Fbp1	CG8419				CG33476
arm	CG34229	dnt		Drep1	lncRNA:roX1	mew				snoRNA:Or-aca4
dlt	CG5274	Vajk3		pip	Hn	asRNA:CR45190				snoRNA:Psi18S-1389b
CG7488	xit	CG9581		Prm	Hsc70-1	Ac78C				snoRNA:Psi18S-1347b
mus81	Lnpk	CG10237		CG13204	Hsc70-2	CG15879				Uhg5
Vps51	wda	Cyp6u1		shd	asRNA:CR44029	CR15821				Uhg4
mip120	CG8004	GABA-B-R3		CG6753	saturn	Dhc36C				CG34200
Exd2	Shc	CG3544		spo	in	NaCP60E				Dgk
Syx7	Rad9	Cep97		st	kay	GstD2				MED10
CG13760	CG17982	Cdc6		tipE	Cyp12b2	twit				snoRNA:Psi28S-1180
mRpL14	CoRest	CG5828		fzo	knrl	CG33474				snoRNA:Psi18S-176
CG10477	Cdc2rk	CG14346		28SrRNA-Psi:CR45859	CR32745	asRNA:CR44179				sqa
CG2218	CG5196	CG18262		CG34355	br	CG42694				Tdc1
CG15456	EndoB	grau		CrebA	lncRNA:CR44662	GluRIIC				RNASEK
CG15210	Gk2	Pex11ab		CG30060	Lsp2	Cyp6a13				CR43186
CG9154	CG17141	Sas-4		Oct-TyrR	ndl	Ugt35A1				Coop
CG12659	CG42780	Pms2		Dad	robo2	ste24b				snoRNA:gcl-a
Femcoat	Charon	Cypl		Ac76E	Drep1	CG14502				snoRNA:lola-b
Chrac-16	CG1265	CG11454		Sema2b	pip	CG32815				lncRNA:CR43907
CG12219	sax	l(2)dtl		CG17839	Prm	CG10041				CG44242
Ilp7	CG43103	Cyp28d2		CG11380	CG13204	CG5568				asRNA:CR44368
CG12971	CG43156	CG9175		Con	CG6753	link				Maf1
Tre1	calypso	CG9497		Myo61F	fzo	CG42566				lncRNA:CR46481
phtf	Raf	CG7203		TpnC73F	vn	Kank				CG46492
CG30334	Cog7	Ubc2		CG14787	28SrRNA-Psi:CR45859	clumsy				e(y)2
CG30423	CG9641	CG15891		lncRNA:CR44582	CG34355	CG9837				bnb
Rpe	lncRNA:CR43656	CG7840		CG6785	Rdl	Dpp10				RpL36
SMC2	CG34334	CG12883		CG12194	CG30060	wake				sog
mael	Arfrp1	Etl1		mas	Mdr65	slmo				Mlc-c
Klp3A	CG30108	CG17134		rpr	Oct-TyrR	MnM				phm
CG1116	EndoG	sofe		Sobp	Dad	Ir31a				Cyp4d2
CG7110	lncRNA:CR43960	CG16848		Nep3	Ac76E	Srp9				ctp
CG31915	CG3894	Vajk2		Pxn	bab1	CG14696				Pp2B-14D
CG10628	CG44008	CG15142		disco-r	Sema2b	CG14275				sun
CG14450	PPP4R2r	CG12795		asRNA:CR42547	scrt	CG6983				Cp7Fa
CG3740	tsh	Pyroxd1		hbs	CG17839	HmgZ				CG3078
CG32579	CG10984	CG2493		Ca-alpha1T	CG11380	l(3)80Fg				Syx4
Klp61F	CG18258	CG10702		lncRNA:CR46147	ple	CG34323				AkhR
CG32590	lncRNA:CR44357	CarT		qjt	Con	bam				Sik2
Tbc1d22	CG15439	png		mirr	comm	CG4733				Mgstl
CG32642	CG4025	Pkd2		sty	TpnC73F	CG9427				Lim1
Mur11Da	asRNA:CR44512	CG18787		Bfc	CG14787	GstE14				CG13364
Lis-1	lncRNA:CR44524	CG31633		sinah	lncRNA:CR44582	Syn				CR18275
Cdc27	Alr	Fum4		alpha-Est4	CG6785	chinmo				CG14778
CG7326	CG11248	CG31926		CG32813	CG12194	lncRNA:CR44816				CG3568
Bdbt	lncRNA:CR44641	NLaz		CG15822	rpr	CG6674				TrxT
CG9547	CG1896	CG33128		H15	Sobp	shot				CG16756
HP1c	lncRNA:CR44753	CG33282		lncRNA:CR43432	Nep3	CG10348				Tsp5D
rhi	olf186-M	CG5555		LanB2	Pxn	CG14147				CG4666
Hrs	CG17230	CG42329		asRNA:CR45126	disco-r	CG6310				CG12541
GlcT	arx	DIP-lambda		ko	asRNA:CR42547	CG12522				Corp
CHKov2	CkIIalpha-i3	CR43361		CG14669	hbs	lncRNA:CR44384				CG1738
Gga	CSN6	CG43861		JIL-1	Ca-alpha1T	Rpp21				Sk1
Sdic2	lncRNA:CR45082	Ggamma30A		CG31897	lncRNA:CR46147	CG4267				Rbp1-like
Gapdh1	Dpck	CG11911		ninaA	qjt	CRMP				GstT4
CG33635	CG15912			Clk	Tie	Nepl16				CG1998
Ssu72	Phae2			ct	mirr	Cyp313a4				CG15760
CG4709	CG3552			teq	Cyp4d8	GEFmeso				CG1368
NP15.6	emei			ci	Bfc	CG6071				CG32137
GlcAT-I	fh			bt	sinah	Pldn				HP1D3csd
rasp	lncRNA:CR45615			ppk19	CG32813	peb				CG14210
snoRNA:Or-CD4	CG12299			trio	Faa	Sox102F				CG14223
CG31908	usp			Nrk	CG15822	Dscam1				Bacc
APC4	CG7408			metro	fry	Pu				CG13101
Clamp	Ugt36A1			Plod	H15	CG30440				CG6180
D12	l(2)37Bb			bab2	asRNA:CR11538	asRNA:CR45016				Nedd8
a6	CG46059			corolla	lncRNA:CR43432	CG12520				RpL21
Taf8	Ada1-2			scf	LanB2	CG11263				TpnC4
CG11788	l(2)10685			CG13920	geko	CG14961				CG17739
c(3)G	CG4511			Proc-R	CG14669	CG11279				CG10939
Vps20	CG9391			Ca-beta	CG31897	lncRNA:CR33963				CG8249
mgr	Atg14			Dtg	ninaA	so				CG17508
MED19	hpRNA:CR46342			Mipp1	ct	Abp1				CG5254
cnir	CG10208			tna	teq	gce				CR15345
CG14220	Fdx1			CG7512	ci	CG15611				Tep2
Pgk	abo			CG12768	bt	nAChRbeta3				CG32647
Jabba	Adh			Tom	ppk19	Idgf2				Atg8a
tzn	aub			CG13185	trio	Reck				CG32679
CG10674	bib			CG11852	Sodh-1	CG14053				CG33080
CG42365	Pkg21D			Six4	Nrk	pyd3				Uhg2
CG34229	Uba3			Osi6	metro	CG18081				Arpc3B
CG5274	Ubi-p5E			CG2267	Dbp80	CG15715				snoRNA:U3:9B
xit	CG10561			CG42663	bab2	lncRNA:CR43958				snoRNA:Psi28S-3316c
Lnpk	odd			CG7990	corolla	CG7997				snoRNA:Psi28S-1192c
CalpC	CG5823			CG44422	CG13920	asRNA:CR44375				snoRNA:Psi28S-1135f
wda	bora			CG11409	Ca-beta	Ilp8				snoRNA:Psi28S-1135d
Tap42	snRNA:U4:38AB			pyr	Dtg	Rbp9				snoRNA:Psi28S-1060
CG8004	Vm26Aa			Sr-CI	Mipp1	trx				snoRNA:Psi18S-640b
Shc	snRNA:U2:34ABa			CG30116	tna	Acp95EF				mRpL34
CG6398	CG2991			Rh50	CG7512	CG13731				c(3)G
LSm7	CG7168			miple2	CG12768	CARPB				snoRNA:Psi28S-2179
Vps25	CG11403			fz2	Tom	Wdr62				snoRNA:Psi28S-2876
Rad9	Wee1			CG6765	Fie	CG42394				HIP
gzl	ZIPIC			LRP1	CG13185	CG17646				snoRNA:SC35-a
CG17982	CG10898			CG18171	CG11852	l(3)neo38				snoRNA:CG16892-a
Cdc2rk	Bka			scaf	Osi6	Corin				CG40486
CG5196	Membrin			Chsy	CG2267	CG12992				Flo2
EndoB	Tango14			sick	CG42663	ASPP				lncRNA:CR43960
Gk2	CG4424			CG13884	CG7990	pot				asRNA:CR44891
CG17141	tRNA:Ser-AGA-2-3			ItgaPS5	CG44422	asRNA:CR44690				asRNA:CR46195
Charon	CG11906			pre-rRNA:CR45845	CG11409	Ak3				CG9628
CG1265	CG15073			Tim17b1	pyr	CG9231				snRNA:U1:21D
lncRNA:CR42861	mt:tRNA:Gln-TTG			CG13894	GV1	snoRNA:lola-a				mt:ATPase6
sax	HemK1			CG13896	Sr-CI	CG5597				mt:Cyt-b
CG43134	Kyat			Sf3b3	prc	Shrm				mt:lrRNA
CG43135	CG11619			Gr61a	CG30116	Ugt36E1				mt:tRNA:Cys-GCA
fzr	CG17260			Fas2	Rh50	nej				Arf4
calypso	CG6179			dpr20	fz2	CG7646				Hr38
Raf	CG13369			CG9119	CG6765	puf				Cyp4e3
CG7460	Sse			CG9192	Hml	Spn77Bc				Pur-alpha
Cog7	Rca1			CG34396	LRP1	CAP				CG43107
CG9641	MFS12			sea	Vdup1	CG5282				GMF
lncRNA:CR43496	IFT43			GstE1	CG18171	Hipk				NimB5
CG31249	L2HGDH			Ih	scaf	Ir62a				onecut
Arfrp1	CG8112			CG12105	Chsy	DIP1				CR11023
THG	ND-PDSW			GC	sick	skd				CG4213
Hsl	TfIIA-L			CG13928	ItgaPS5	narya				CG15362
CG30108	Srp54			CG8419	pre-rRNA:CR45845	CG17928				CG13795
CG13605	CG4617			CG7991	Tim17b1	CG43050				RpL36A
EndoG	Grip128			mew	CG13894	M6				Sps2
CG14043	snoRNA:Me18S-A1576			asRNA:CR45190	Fas2	RabX4				CG6770
CG3894	Ugt37B1			CNMa	dpr20	CG14566				Trpgamma
PPP4R2r	Tehao			dsb	CG13912	Syn1				ChLD3
tsh	CG12935			Ac78C	galene	Eip63F-1				Lamtor3
asRNA:CR44124	Ugt36F1			Dhc36C	CG34396	CG11426				Ugt301D1
CG10984	Dnz1			Oseg2	sea	tweek				CG10211
Neto	CG18528			CG16758	Pcyt2	kst				CG10026
Drep4	CG11590			NaCP60E	Ih	CG11155				CG9336
CG15439	CG31441			GstD2	CG12105	Lk6				PIP4K
CG4025	Aasdh			CG14968	CG13928	yl				CG17493
lncRNA:CR44472	GatA			CG13516	CG8419	spen				CG31715
lncRNA:CR44524	Glos			twit	mew	Cdep				CG31777
Alr	CG7953			ppk27	asRNA:CR45190	Snap25				CG31778
CG11248	Ric			CG12605	CG13937	CG4562				CG31922
CG3792	CG6927			CG33474	dsb	Ten-a				scpr-C
Mocs1	mRpS16			asRNA:CR44179	Ac78C	asRNA:CR45999				CG33120
CG1896	GstE8			CG42694	CR15821	CG42361				sncRNA:254
lncRNA:CR44691	CG17721			Teh4	Dhc36C	Octalpha2R				snoRNA:Psi28S-2996
lncRNA:CR44707	CG4935			CG15005	Oseg2	GNBP1				CG33521
olf186-M	CG9581			Cpr64Ad	MsR1	CG17470				Mob3
CG17230	PolZ2			CG43229	CG16758	CG11686				NimC1
ana3	Psf1			GluRIIC	FMRFaR	luna				CSN8
Hyccin	Patsas			Cyp6a13	NaCP60E	mgl				Thor
arx	CR11023			CG7465	GstD2	dpr6				salm
CkIIalpha-i3	puml			CG12493	ckd	CG7737				CG33941
gammaTub23C	Cht2			CG13711	CG14968	CG9107				CG43333
CG45002	Fign			RhoGEF64C	CG13516	kis				lncRNA:let7C
CSN6	CG3645			Ugt35A1	twit	h				lncRNA:CR45298
lncRNA:CR45082	cyp33			ste24b	ppk27	CG32032				KFase
CG42259	CG5886			CG14502	CG14984	scaRNA:MeU5-C46
Dpck	mri			blanks	CG12605	SA-2
CG15912	CG9986			Blimp-1	CG33474	CG32037
Syx18	Cyp6u1			CG32815	asRNA:CR44179	Svip
Phae2	CG7394			CG10041	CG14990	Adi1
lncRNA:CR45473	GABA-B-R3			CG5568	CG42694	CG32073
CG3437	CG4291			link	Teh4	lncRNA:CR46258
CG3552	CG32638			CG42566	CG15005	jp
emei	CG4629			Kank	Cpr64Ad	lncRNA:CR46268
fh	Cep97			clumsy	CG43229	CG9008
Zw10	Tfb4			sls	GluRIIC	CG32163
Mnat9	Cdc6			CG13293	Cyp6a13	CG32170
CG12299	IntS14			CG9837	CG7465	Spn75F
usp	CG5828			TM4SF	CG11350	hpRNA:CR32205
CG7408	CG14346			CG13300	RhoGEF64C	CG32259
Ugt36A1	CG16995			CG10064	Ugt35A1	CG18343
l(2)37Bb	CG10013			Dpp10	ste24b	Cyp18a1
Ada1-2	Spt7			wake	CG14502	Spred
Axs	feo			CG14830	mthl2	CG32320
mh	CG18262			mrva	Blimp-1	CR41320
CG3770	CG16863			slmo	CG32815	Vps11
CG13484	CG42382			MnM	CG10041	CG8509
CG4511	CD98hc			frac	CG5568	Hil
CG9391	Ugt35C1			t-Grip84	CG10483	CG33062
Atg14	Shark			Ir31a	link	Vps13
hpRNA:CR46342	grau			PGRP-SD	CG42566	CG33217
Pa1	CG17264			CG13685	Kank	CG33229
CG10208	Gpdh1			CG7409	clumsy	CG33926
Fdx1	Syx13			CG31808	sls	CG40298
Cog3	Pex11ab			CG14696	CG9837	snoRNA:Psi28S-1837b
abo	ND-B14.5B			CG31145	Best2	Uhg8
Adh	OtopLb			CG14275	axed	Buffy
cad	Sas-4			CG7194	SP1173	bma
Idi	CG2772			Culd	CG8519	Not1
Ddc	CG34231			qsm	tow	stv
Incenp	dare			ergic53	Dpp10	CG9626
fy	CG2694			Zasp66	wake	CG3961
fzy	Pop5			HmgZ	CG14823	TBC1D16
CG9628	Cypl			l(3)80Fg	CG8563	hpRNA:CR18854
PEK	CG11110			CG13308	slmo	Efa6
hook	asRNA:CR44372			FASN1	MnM	lncRNA:CR43626
CG10466	CG14636			CG34323	frac	Itpr
Uba3	CG34398			Slc45-1	t-Grip84	CG32809
Ubi-p5E	CG11454			bam	Ir31a	kon
Snrk	jigr1			Ac13E	PGRP-SD	CG13029
twe	Nepl3			Cpr67B	CG14696	asRNA:CR43426
CG7139	l(2)dtl			CG4733	CG31145	lncRNA:CR41257
CG5823	CG3184			CG9427	CG14275	CG15365
bora	Cyp6a16			GstE14	Zasp66	hpRNA:CR32207
CG7945	CG11149			Syn	HmgZ	CG5612
snRNA:U2:34ABa	CG6693			CG3222	l(3)80Fg	CR43727
CG2991	CG7239			Apl	FASN1	asRNA:CR42254
CG7168	CG11034			chinmo	CG5280	CG44004
CG11403	CG9497			lncRNA:CR44816	PGRP-LA	CG17544
san	CG9498			CG6749	PGRP-LC	lncRNA:Hsromega
Wee1	CG13982			shot	PGRP-LF	lncRNA:CR44111
Crys	PMP34			CG10348	bam	lncRNA:CR45433
CG5938	CG3165			mamo	Ac13E	santa-maria
ZIPIC	CG18661			CG7839	Cpr67B	Ir41a
Uch	CG33506			lncRNA:CR44384	CG4733	asRNA:CR45873
pigeon	Ndc80			Rpp21	CG9427	CG15279
CycE	CG11811			Ir68a	GstE14	lncRNA:CR43334
DnaJ-H	CG31041			CG6168	Syn	lncRNA:CR46482
CG10898	Hmgcl			CR14033	chinmo	lncRNA:noe
Membrin	CG4496			CG7560	lncRNA:CR44816	eIF2A
CG18870	pall			CG4267	CG6749	asRNA:CR45189
Nos	CG7203			CRMP	shot	CG42514
Tango14	28SrRNA-Psi:CR45851			Nepl16	CG10348	GstE7
CG4424	Gcn5			Cyp313a4	CG14147	rl
CG11906	Map60			GEFmeso	mamo	CG14629
CG15073	CG8372			Cad99C	CG12522	CG31431
MED20	Tsp96F			twy	lncRNA:CR44384	Lst8
Ctr1A	CG11674			Sprn	CG14142	otk2
HemK1	Ubc2			CG6938	Rpp21	Dys
Kyat	CG15891			CG9760	CG6168	sano
crim	Smyd3			peb	CG7560	vir-1
CG11619	CG7840			Sox102F	CG4267	cora
Orc5	CG10343			Dscam1	CRMP	Ccs
Iru	Tsp29Fa			CG10663	Nepl16	l(2)03659
CG17260	CG31886			Pu	Cyp313a4	Hen1
Sdr	PIG-X			CG30440	CG6071	mura
Neos	CG13102			asRNA:CR45016	Cad99C	EbpIII
CG6179	FucTB			Ent3	CG9760	CG34445
CG13369	CG17855			fra	CG6910	CG18088
tos	alphaTub67C			CG10752	CG11529	ush
Sse	PolD2			CG14961	peb	lbm
Hexim	CG10927			lncRNA:CR33963	CrzR	CG9664
D19A	CG4537			so	Ncc69	CG33203
Rca1	CG12883			gce	Smyd4-2	asRNA:CR45525
MFS12	Nek2			CG8745	Dscam1	sd
IFT43	CG4839			CG17364	CG10663	MCTS1
mre11	Bcs1			CG15611	CG10657	Ziz
L2HGDH	CG5359			nAChRbeta3	Pu	stumps
CG8112	Yod1			CG7924	asRNA:CR45016	Uhg1
TfIIA-L	CG9928			Idgf2	Ent3	sut3
aurB	Oseg5			Helz	fra	bark
E2f2	Nse4			RhoU	CG14961	wge
beta4GalT7	Mtmr6			Reck	CG14109	Dhit
NTPase	CG17202			CG13458	cmb	CG30428
CG4617	CG7384			FucTA	lncRNA:CR33963	sdt
Grip128	CG4497			CG14053	so	regucalcin
Surf1	CG31075			Toll-6	Spt20	Pde8
Eaat1	swaPsi			CG13455	gce	mam
Ugt37B1	Polr1E			pyd3	CG10710	CG11275
CG12935	Idua			HERC2	CG15611	CG11125
Dnz1	nac			CG17032	nAChRbeta3	CG3609
CG18528	Vha100-5			lncRNA:CR43958	CG8100	CG1941
CG11590	dgt2			CG13073	CG7768	Dgat2
Kebab	dah			jim	CG7924	Obp44a
CG31441	sofe			CG13049	Idgf2	Cyp6a14
msb1l	CG4408			CG13046	Helz	CG8891
GatA	CG34183			NK7.1	RhoU	CG13954
Glos	CG15484			CG7997	CG13458	Mct1
CG7953	CG16896			CG9674	CG13457	CG12910
Ric	Fadd			asRNA:CR44375	CG14053	Prx2540-2
CG6927	CG15443			Rbp9	Best3	Zyx
Vajk3	CG5439			trx	Toll-6	Atg10
mRpS16	Dlip1			Acp95EF	pyd3	CG13218
GstE8	CG14005			CG18265	HERC2	CG13227
RfC38	CG11077			asRNA:CR43481	CG17032	CG6357
CG17721	GstT2			CARPB	lncRNA:CR43958	moody
CG43107	CG30094			Adgf-A	CG13073	vis
GMF	CG15152			Cln3	jim	CG4627
CG17328	CG5039			elav	CG4950	CG13334
CG4935	dati			Egfr	CG13067	CG13339
Blos2	CG2006			tutl	CG13049	CG12868
CG16865	CG33169			Wdr62	NK7.1	Cyp317a1
CG9581	CG10654			CG42394	CG7997	Atf3
PolZ2	esc			CG17646	CG13032	su(w[a])
Psf1	CG18131			skl	CG9674	cv-c
CG9933	CG33509			l(3)neo38	asRNA:CR44375	DAT
Spn27A	mei-38			CG12477	Rbp9	CG14073
DNAlig1	PCNA2			Corin	trx	CG5335
puml	CG17996			CG12992	Acp95EF	Lztr1
Cht2	CG12795			ASPP	Cad74A	Eip93F
Fign	CG16798			pot	CG13731	Secp43
CG10237	CG10702			asRNA:CR44690	CG18265	cer
CG11562	lncRNA:CR43242			Ak3	CG6333	CG10444
Pglym78	Ance			Gbs-76A	Oatp74D	CG13871
cyp33	mtDNA-helicase			brv1	CG7497	Nnf1a
CG13690	CG7352			CG9452	CARPB	CG9344
CG5886	Coq3			snoRNA:lola-a	elav	CG9313
mri	CG10962			CG5597	Egfr	twz
CG9986	Pcd			Shrm	tutl	CG10433
Cyp6u1	nom			tey	Wdr62	comr
CG7394	mav			Ugt36E1	Cyp312a1	sktl
Mis12	png			nej	CG42394	Asator
CG31898	BHD			schuy	CG17646	CG12782
IA-2	CG42233			CG14183	skl	CG13562
CG32638	CR44003			puf	l(3)neo38	Fmo-1
Cep97	CG15927			pyd	AstC-R1	Rpp30
Tfb4	CG3732			Spn77Bb	CG12477	Tret1-1
Cdc6	CG14118			Spn77Bc	Corin	CG30096
CG5828	CG3085			CG5618	HipHop	lncRNA:CR30121
CG5397	Gr21a			CAP	CG12992	CG30392
CG31457	CG18787			CG6163	ASPP	Cyp12d1-p
CG10013	CG14417			Hipk	pot	CG33143
Spt7	CG12204			CG5910	asRNA:CR44690	CG33199
feo	dgt4			atk	Gbs-76A	Cyp12d1-d
insv	CG7968			CG42788	CG9372	tRNA:Trp-CCA-2-5
CG18262	Rcd6			gukh	snoRNA:lola-a	CG40191
CG16863	CG31792			CG17637	CG5597	GstE9
CG42382	CG31821			CG5078	Cyp305a1	CG40498
aph-1	CG15317			Rcd2	Ugt36E1	snoRNA:Psi28S-3316d
CD98hc	CG6013			CG13252	nej	snoRNA:Psi18S-1389a
Ugt35C1	CG31875			Ir62a	CG7646	Uhg5
Shark	CG34008			DIP1	puf	CG34203
grau	ver			skd	Ir76b	Rgk2
Gpdh1	CG31974			CG3288	pyd	snoRNA:Or-CD1
Syx13	CG32483			ICA69	CAP	Fs
Pex11ab	scpr-C			narya	CG5282	Sfp51E
Sas-4	CG32017			CG17928	CG6163	p120ctn
CG34231	CG33695			CG43050	Hipk	clos
dare	NLaz			Bicra	CG5910	snoRNA:lola-d
CG2694	CG33282			Neu2	atk	lncRNA:CR44172
Spindly	CG33301			RabX4	CG5955	GstE6
Pop5	Vm26Ac			Syn1	CG42788	lncRNA:CR44299
mRpS24	lectin-37Da			Eip63F-1	gukh	asRNA:CR44390
Pms2	CG34125			Nopp140	CG17637	lncRNA:CR44420
Cypl	comm3			Hers	CG5078	asRNA:CR44724
Paris	Dhc98D			laza	Ir62a	lncRNA:CR45280
CG11110	Glyat			CG11426	DIP1	lncRNA:CR45311
mars	CG40439			tweek	skd	Yeti
tank	snoRNA:Psi18S-525e			CG5381	CG10581	asRNA:CR45925
asRNA:CR44372	Gs1l			lncRNA:CR46350	ICA69	CG46302
CG14636	CG34159			CG14448	narya	Appl
jet	agt			kst	CG17928	l(1)10Bb
CG34398	lncRNA:CR45577			CG11155	CG43050	sisA
CG11454	Sodh-2			Lk6	Bicra	unc
jigr1	CG14881			Cyp304a1	Neu2	w
CG14036	BoYb			yl	CG7166	PIP82
l(2)dtl	Samtor			spen	Cpr78E	Tspo
CG4230	AsnRS			CG14321	CG11249	c(2)M
CG3184	UK114			Cdep	RabX4	CG3603
CG6693	CG5555			Snap25	Eip63F-1	CG15571
IPIP	Elba2			Syp	Hers	CG2861
CG9135	CG31751			CG6656	CR7448	AgmNAT
Cyp4e2	CG8768			HUWE1	olf413	dpr14
CG13982	Cht10			Ten-a	tweek	CG15347
PMP34	beat-IIb			asRNA:CR45999	CG5381	CG12056
CG9536	CG17570			CG42361	CG14448	CG2961
CG3165	PPO3			Octalpha2R	kst	PGRP-SA
Pih1D1	sNPF-R			CG1638	CG11155	CG9360
CG18661	CG4098			GNBP3	Lk6	Sclp
CG33506	CG4570			GNBP1	Cyp304a1	Nf-YB
Ndc80	zuc			CG17470	CG3505	CG12725
CG11811	lncRNA:CR44994			CG13255	spen	CG9503
CG31041	RpS26			luna	Cdep	CG15646
ihog	CG7916			Teh3	Snap25	LSm3
CG3430	kirre			mgl	Syp	Rrp47
sip2	CG31937			CG13069	CG17279	CG13004
Rab30	CG6508			CG13051	HUWE1	Polr3I
Nuf2	CG13397			CG12355	CG13833	CG16700
CG32022	rst			CG7737	Ten-a	CG6023
pall	CG33941			CG15213	asRNA:CR45999	CG6470
CG13793	CCDC53			rols	CG42361	CG18268
CG7203	Hayan			CG42699	CG15528	CG14223
CG7191	CR43361			CG9107	Octalpha2R	GstT3
CG7231	Mitf			CG18814	CG1638	CG15446
Spn28Dc	Phae1			kis	GNBP3	Sirup
28SrRNA-Psi:CR45851	alpha-Est5			Ugt305A1	CG17470	CG4036
Gcn5	CG13297			h	ACXD	CG6012
CG12375	scaRNA:PsiU2-38.40.42			Adgf-A2	luna	CG6675
PGAP5	Cpr30B			PGRP-SB1	CG18675	CG11825
Map60	CG6830			CG32444	Teh3	exp
CG8372	scro			Notum	mgl	CG18327
Tsp96F	rtet			tim	CG13069	pippin
CG11674	lncRNA:CR46064			vsg	CG13306	ACXB
Ubc2	hiro			CG31161	CG15213	Nnf1b
CG15891	CR32010			CG31221	CG42699	CG31687
Smyd3	Cyp4aa1			RpL22	Prat2	tbc
CG7840	asRNA:CR44030			hid	CG18808	lncRNA:CR32582
CG17292	Cpr47Eb			CG32036	kis	dpr8
Rcd4	CG8641			CG32037	PGRP-SB1	Muc12Ea
CG10343	asRNA:CR45714			Ir67c	CG32032	CG32625
PIG-X	CG44102			Rbfox1	Notum	CHKov2
borr	CG42821			IRSp53	bin	AlkB
Mco1	mol			lncRNA:CR46258	vsg	snoRNA:Or-CD10
alphaTub67C	Acbp5			CG32086	CG31191	CG11788
CG13113	lncRNA:CR44845			CG32099	CG31221	PIG-Q
PolD2	Jon44E			jp	CG31296	snoRNA:Psi28S-3436a
CG10927	CG3106			tRNA:Leu-CAA-2-2	Ir67c	Mst36Fa
CG11241	CG42853			lncRNA:CR46268	CG32073	CG13377
CG4537	asRNA:CR45124			CG9008	IRSp53	CG43088
CG12883	CG32318			CG32161	lncRNA:CR46258	CG43133
Nek2	AstA-R1			ogre	CG32086	CG43341
CG4594	CG17571			CG32195	CG32099	robls54B
CG4592	CG34370			CG32204	jp	asRNA:CR43864
CG5708	CG10472			hpRNA:CR32205	Vps13D	hwt
CG5359	CR44383			CG32206	lncRNA:CR46268	lncRNA:CR43960
Yod1	CG32266			CG3104	CG32161	asRNA:CR43981
CG9928	CG11911			Yp1	CG32170	CG44247
Oseg5	CG17633			lncRNA:CR32218	edin	CG44476
Nse4	Jon99Fi			CG32219	Spn75F	lncRNA:CR44741
Mtmr6	sordd2			CG32225	CG32204	lncRNA:CR44833
CG17202	Cpr100A			gogo	CG32206	lncRNA:CR44886
CG7384	CG8560			Strn-Mlck	lncRNA:CR32218	asRNA:CR44959
CG4497	Jon99Fii			CG18343	CG32219	asRNA:CR44962
CG6443	CG46466			Cyp18a1	Strn-Mlck	asRNA:CR45009
CG31075	Jon65Ai			CG32281	Cyp18a1	lncRNA:CR45502
swaPsi	CG30059			zormin	zormin	CG7408
CG12517				CG32313	Spred	lncRNA:CR45949
Polr1E				Spred	Shal	crc
YL-1				CG32320	CR41320	Gli
AstC				Shal	Vps11	CG10466
Boh2				CR41320	CG32354	pho
nac				CG32354	lncRNA:CR31044	RpS27A
Mal-B2				lncRNA:CR31044	lncRNA:CR32368	snRNA:U2:34ABb
dgt2				lncRNA:CR32368	CG32369	mt:ND2
escl				CG32369	CG32373	mt:ND4L
dah				CG32373	CG8509	mt:ND5
CG6770				betaTub65B	CG32447	mt:tRNA:Cys-GCA
Plzf				CG8509	Hil	mt:tRNA:Trp-TCA
atilla				CG32445	mthl14	Ssb-c31a
sofe				CG32447	kug	RpS21
CG4408				Hil	Vps13	Idgf3
CG34183				mthl14	CG33229	Idgf1
spict				kug	CG33285	myo
CG15484				CG33062	CG33500	obst-B
CG16896				Vps13	form3	CG4793
Fadd				CG33285	CG33926	GstE8
CG14104				CG33500	CG42724	Spn28F
CG15443				form3	CG34056	CR11023
CG5439				CG42724	CG34057	CG13689
CG5194				lncRNA:CR34006	CG40470	CG31898
Dlip1				CG34056	Rdh	CG4415
CG14005				lncRNA:CR40053	CG17672	CG17650
Ing5				CG40160	Buffy	CG4259
CG11077				snoRNA:U49:66Db	Not1	eys
GstT2				Cirl	stv	Cyp28d1
CG30094				Rdh	vvl	IFT52
CG15141				CG17681	Plp	CG12560
CG5039				snoRNA:Psi18S-1397	CG9626	baf
Atac2				CG17672	lncRNA:CR45054	CG9314
dati				Buffy	CG3961	CG11241
CG2006				CG34269	alpha-Spec	REPTOR-BP
CG33169				Not1	Ten-m	CG4957
CG10654				stv	TBC1D16	CG14921
CG4872				snoRNA:Me28S-A771	Efa6	Oatp33Eb
CG17568				snoRNA:Me28S-A774a	CG43102	CG15482
esc				snoRNA:Or-CD11	wts	ChLD3
CG18131				CG9626	CG42458	Polr2J
CG13083				lncRNA:CR45054	CG42540	grnd
CG33509				CG3961	Mp	Kua
mei-38				alpha-Spec	lncRNA:CR43626	CG13138
CG17996				Ten-m	nkd	CG3635
CG12795				TBC1D16	ex	lncRNA:CR43250
CG10702				hpRNA:CR18854	rgn	Syt7
CG2608				Efa6	verm	Ugt37C2
CG2617				CG43102	Lmpt	CG17104
lncRNA:CR43242				vri	dsx-c73A	CG17715
Ance				wts	Mzt1	GLaz
mtDNA-helicase				CG42494	Itpr	CG18789
CG9336				osp	CG32809	CG32333
CG14401				nonC	Spn77Ba	nolo
CG13138				CG32295	asRNA:CR42860	asRNA:CR44599
CG7352				CG42540	lncRNA:CR42862	Rnf11
Mpp6				Mp	trh	Ddr
Coq3				lncRNA:CR43626	CG43078	Cadps
CG10962				nkd	Shab	His2B:CG33868
Pcd				ex	kon	CG40439
lncRNA:CR43250				CG42598	lncRNA:CR43150	snoRNA:U14:30Ea
mad2				Esp	CG43163	snoRNA:Psi28S-2648
nom				rgn	tou	CG34163
png				CG42673	pcx	Cyp6d2
BHD				Lmpt	CG43367	DCTN6-p27
CG42233				mthl4	CG43373	CG15394
CG12112				Dbx	yuri	Mob3
CR44003				Dhc64C	dar1	Uhg3
CG15927				dsx-c73A	lncRNA:CR43423	Uxt
CG3732				Mzt1	lncRNA:CR41257	GABA-B-R1
CG14118				Itpr	Tet	Mst36Fb
CG3085				CG32809	CG15365	Dscam2
GLaz				pan	hpRNA:CR32207	lncRNA:CR43144
CG18787				lncRNA:CR42862	CG5612	lncRNA:CR43241
CG32333				trh	CR43727	CG43338
CG14417				mask	Dic61B	asRNA:CR43609
CG12204				Mi-2	GluRIB	lncRNA:CR43840
dgt4				eIF5B	bru3	CG43925
CG7968				Shab	dysc	lncRNA:CR44268
Rcd6				kon	lncRNA:CR43785	lncRNA:CR44441
CG31661				CR43170	asRNA:CR43889	lncRNA:CR44974
Strica				lncRNA:CR43247	CG43896	lncRNA:CR44977
CG31715				CG43248	CG43897	stai
Dscam4				CG9121	lncRNA:CR43910	lncRNA:CR46411
Cpr78Ca				tou	asRNA:CR43944	RpL22-like
CG15317				pcx	Fife	CecC
CG31855				CG43373	lncRNA:CR43969	Dsk
Qtzl				yuri	lncRNA:CR43970	TkR99D
CG6013				CG13029	CR43972	E(spl)m2-BFM
CG31826				lncRNA:CR43423	CG43980	E(spl)malpha-BFM
CG34008				asRNA:CR43426	Dora	E(spl)mgamma-HLH
ver				lncRNA:CR41257	lncRNA:CR43991	pnr
CG31922				Tet	asRNA:CR44046	Ppn
CG31926				CG15365	cv-d	ss
CG31928				mir-4968	CG17544	svp
CG31957				Sap-r	lncRNA:Hsromega	snRNA:U1:95Cb
TBCC				CG43693	lncRNA:CR44718	snRNA:U1:95Cc
CG32483				hpRNA:CR32207	Fhos	Cys
scpr-C				CG5612	CG45067	GstD4
asRNA:CR44599				Dic61B	lncRNA:CR45165	GstD5
CG33128				GluRIB	lncRNA:CR44111	Gel
Vm26Ac				bru3	asRNA:CR45175	htl
CG34125				dysc	lncRNA:CR45176	Cyp4c3
comm3				asRNA:CR43875	lncRNA:CR45177	alpha-Est10
Dhc98D				asRNA:CR42254	mfr	Syt12
Gs1l				lncRNA:CR43881	bchs	MP1
CG34159				CG43886	lncRNA:CR45380	CG1092
CG34163				CG43896	lncRNA:CR45388	CG1090
agt				CG43897	lncRNA:CR45409	mAChR-B
lncRNA:CR45577				lncRNA:CR43910	santa-maria	CG7900
Cyp6d2				lncRNA:CR43943	lncRNA:CR45756	CG18249
Sodh-2				asRNA:CR43944	asRNA:CR45807	CR18228
CG14881				Gp150	lncRNA:CR45808	ouib
BoYb				lncRNA:CR43966	lncRNA:CR45811	CG11983
Samtor				CG43968	asRNA:CR45822	Pnn
UK114				lncRNA:CR43969	lncRNA:CR45825	CG11327
CG5555				lncRNA:CR43970	asRNA:CR45835	Phyhd1
Elba2				asRNA:CR43971	Ir41a	scpr-A
CG8768				CR43972	asRNA:CR45873	PGRP-LB
beat-IIb				CG43980	asRNA:CR45885	TfIIA-S-2
PPO3				Dora	Cals	tRNA:Ile-AAT-1-4
sNPF-R				lncRNA:CR43989	asRNA:CR45894	Adgf-D
CG4098				lncRNA:CR43991	lncRNA:CR45916	IFT54
CG4570				lncRNA:CR43992	lncRNA:CR45920	smp-30
zuc				lncRNA:CR43995	lncRNA:CR45941	CG9593
Thor				CG44004	lncRNA:CR45953	CG14903
lncRNA:CR44994				CG44006	lncRNA:CR45954	Irc
Dscam2				asRNA:CR44046	lncRNA:CR45962	CG18598
CG7916				eIF4E3	lncRNA:CR46006	cona
kirre				asRNA:CR42871	asRNA:CR46048	Sgsh
CG31937				CG17544	Tmc	Cyp12a5
CG6508				lncRNA:CR44363	CG15279	Surf6
CG13397				lncRNA:Hsromega	ltl	CG5418
DIP-lambda				lncRNA:CR44718	btl	Nep4
rst				rdgC	CG13124	CG13857
Mdh1				asRNA:CR44843	FASN3	SPE
CCDC53				asRNA:CR45026	lncRNA:CR46482	CG10365
Hayan				lncRNA:CR45036	lncRNA:noe	CG13640
CR43361				CG45067	Act57B	CG13663
alpha-Est5				c12.2	CG14200	CG11858
Fic				Lpin	Galphao	CG13659
CG13297				asRNA:CR45162	CG12730	CG5948
Cpr30B				lncRNA:CR44111	inv	Mco3
CG6830				lncRNA:CR45176	sdk	CG14253
scro				Zmynd10	CG9875	CG14506
rtet				bchs	mei-W68	CG15525
lncRNA:CR46064				lncRNA:CR45388	asRNA:CR45189	CG7912
hiro				santa-maria	nec	Mgat2
CR32010				lncRNA:CR45732	Pkc53E	CG9743
Cyp4aa1				CG5953	GstE7	Rpt6R
lncRNA:CR44057				asRNA:CR45806	rl	Npc2h
Cpr47Eb				asRNA:CR45807	sca	CG1544
CG8641				lncRNA:CR45808	sm	CG14545
asRNA:CR45714				lncRNA:CR45811	Pura	PH4alphaNE3
CG44102				lncRNA:CR45825	CG14629	CG31091
CG42821				Ir41a	CG31431	CG31102
mol				lncRNA:CR45878	ptc	GluRIIE
lncRNA:CR44612				asRNA:CR45885	wbl	CG31220
Acbp5				Cals	tay	CG31287
Jon44E				lncRNA:CR45897	Wnt2	CG31373
CG3106				lncRNA:CR45920	Lst8	Gba1b
lncRNA:CR44914				lncRNA:CR45953	otk2	CG31436
CG42853				lncRNA:CR45954	bgcn	CG31445
Alp5				lncRNA:CR45962	Dys	CG31559
CG32318				asRNA:CR45970	fd59A	lncRNA:alphagamma-element:CR32865
lncRNA:CR45453				lncRNA:CR45973	Rab3	CG33098
AstA-R1				lncRNA:CR46003	sano	CG33293
CG17571				asRNA:CR46005	Psc	CR33294
CG34370				lncRNA:CR43174	robo1	CG33325
CG10472				Tmc	nvy	CG33494
CR44383				CG15279	slbo	RNaseMRP:RNA
CG32266				Alp1	hig	CG41128
CG11911				Sema5c	Ctns	snoRNA:Psi28S-3571
CG17633				sisRNA:3	Mdr50	snoRNA:Psi28S-3405b
CG11912				snoRNA:Me28S-A2629	CG4313	snoRNA:Psi28S-3405a
PolD3				CG13124	SERCA	snoRNA:Psi28S-3305c
Jon99Fi				CG9650	vir-1	snoRNA:Psi28S-3091b
sordd2				lncRNA:noe	TpnC47D	snoRNA:Psi28S-2626
Cpr100A				eIF2A	cora	snoRNA:Psi28S-2442b
prg				Act57B	emp	snoRNA:Psi18S-1377d
CG8560				cn	hlk	snoRNA:Psi18S-1377b
Jon99Fii				dib	Ccs	snoRNA:Psi18S-1295
Jon65Ai				Sytalpha	Hen1	CG34148
CG30059				CG14200	RyR	CG34112
				CG12730	BRWD3	snoRNA:Psi28S-3186
				inv	Tsp42Ee	stops
				sdk	su(sable)	eater
				CG9875	mura	CG42390
				mei-W68	EbpIII	CG42404
				asRNA:CR45189	ana	scaRNA:MeU2-C41
				ord	Nuak	7SLRNA:CR42652
				Fib	tRNA:Lys-CTT-1-1	mthl9
				CG42514	tRNA:Lys-CTT-1-7	SmD2
				GstE7	AttA	mir-317
				px	CG34445	Skeletor
				blow	CG10877	CG43273
				nocte	Cyp6a9	snRNA:U4atac
				Pura	CG18088	SP1029
				CG14629	Cyp4e1	scaRNA:PsiU1-6
				CG31431	Cyp9c1	snoRNA:Pi4KIIalpha-a
				ptc	fs(1)N	CG43630
				wbl	InR	lncRNA:CR44265
				uzip	snoRNA:Me28S-A1322	lncRNA:CR44330
				tay	ush	pre-rRNA:CR45856
				Ebp	CG13361	stac
				Wnt2	Drip	lncRNA:CR45215
				NaPi-III	lbm	Lip4
				Lst8	CG42268	Esyt2
				LysX	Nup358	lncRNA:CR45631
				otk2	Ppa	Glut4EF
				bgcn	CG9664	asRNA:CR45907
				Dys	CG33203	lncRNA:CR46085
				fd59A	pio	snoRNA:Or-ACA9
				gol	asRNA:CR45525	Dhc1
				CASK	Galphaq	ect
				sano	Nrx-IV	Pka-C3
				robo1	sd	Dr
				nvy	stan	Hn
				slbo	htt	Lsp2
				Ctns	PpN58A	snRNA:U5:63BC
				Mdr50	spg	Akh
				CG4313	Ziz	rpr
				SERCA	fat-spondin	Pxn
				vir-1	CG31183	disco-r
				hlk	phr6-4	Nca
				fs(1)h	shn	Tie
				Iris	Npc1a	Faa
				Hen1	ena	Sodh-1
				MFS14	stumps	Nrk
				RyR	CG6424	Srpk79D
				BRWD3	sut3	CG5704
				Tsp42Ee	bark	pyr
				su(sable)	wge	GV1
				mura	ETH	fan
				EbpII	Eogt	Rh50
				ana	mthl3	fz2
				CG4038	CG30428	Hml
				Nuak	NtR	CG9119
				tRNA:Lys-CTT-1-1	COX4L	CG13928
				tRNA:Lys-CTT-1-8	sdt	CG12011
				tRNA:Lys-CTT-1-9	regucalcin	CG13937
				CG34445	Pde8	eIF1
				Kdm2	mam	CG12766
				CG10877	SmydA-5	CG11594
				Ufl1	Cyp6w1	CG43229
				ckn	CG15909	mthl2
				Letm1	CG9447	sls
				nol	Tsp42Eg	axed
				CG18088	Tsp42Ei	CG8539
				Psi	Tsp42Eo	frac
				rhea	Tsp42Ep	CG7194
				fs(1)N	CG11060	Gr66a
				InR	dikar	CG13313
				snoRNA:Me28S-A1322	sPLA2	Cpr67B
				ush	jv	CG6749
				CG13361	CG2065	Blos4
				NaPi-T	Dgat2	mamo
				CG42268	yata	Irbp18
				Nup358	ACC	CG7560
				T3dh	CG14762	CG14135
				Ppa	sand	CG11658
				dom	Obp44a	CG10663
				pAbp	CG8708	bmm
				CG9664	Cyp6a14	CG17026
				CG33203	Pvr	CG4950
				asRNA:CR45525	CG8586	CG18265
				Scp1	CG8891	CG7484
				Galphaq	CG10631	tutl
				Gpo1	CG8046	CG12519
				C3G	Cyp4p2	tey
				Nrx-IV	CG13954	CG6163
				CG14441	CG1773	atk
				fus	CG1648	Bicra
				sd	dila	Neu2
				Spn43Aa	Mct1	Hers
				MCTS1	egr	laza
				stan	CG2269	CG5381
				htt	gpp	CG7381
				spg	CG3164	CG8461
				Ndg	CG12898	CG3505
				Ziz	Prx2540-2	Spf30
				fs(1)K10	Prx2540-1	MED21
				CG31183	CG12934	GNBP3
				Ugt49B1	CG12344	snRNA:U12
				phr6-4	ps	Ugt305A1
				mia	CG13229	CG32444
				CG6191	Atg10	CG31465
				btsz	CG30460	hid
				shn	lncRNA:CR43459	CG32036
				Npc1a	CG5151	CG32074
				Dp1	CG33144	CG32086
				ena	Tret1-2	CG32195
				jbug	CG42238	CG32196
				stumps	ths	lncRNA:CR32218
				CG6424	Twdlbeta	CG32278
				Polr1B	Jarid2	CG32313
				Uhg1	CG8888	CG32354
				Cftr	CG6357	lncRNA:CR32368
				bark	Sec16	mthl14
				wge	Prp8	Kaz1-ORFB
				ETH	Abca3	dyl
				Eogt	CG8501	snoRNA:Psi28S-3327b
				mthl3	Cpr49Ac	snoRNA:Psi28S-3327a
				CG30428	moody	snoRNA:Psi28S-3308
				NtR	Dh44-R2	snoRNA:Psi28S-1837c
				COX4L	SLO2	snoRNA:Psi18S-996
				sdt	Invadolysin	snoRNA:Psi18S-920
				regucalcin	Gyg	snoRNA:Psi18S-110
				Pde8	CG4630	snoRNA:Psi18S-1086
				mam	sov	CG34250
				CG14591	CG4716	snoRNA:Psi28S-2566
				tomboy40	CG10814	snoRNA:Psi28S-2622
				kto	Meltrin	vvl
				CG15909	Pde11	lncRNA:CR45054
				CG9447	CG6329	Ten-m
				CG11275	Syngr	CG42337
				Tsp42Ek	DJ-1alpha	wts
				dikar	CG18371	CG42458
				Rat1	CG7879	Mp
				Drat	CG8547	nkd
				CG3609	Had2	eIF5B
				jv	Pka-R2	Shab
				CG1339	Cyp6a23	CG43248
				sturkopf	Cyp6a20	tou
				cwo	unc-5	lncRNA:CR43423
				yata	Atf3	Tet
				su(f)	su(w[a])	snoRNA:Tudor-SN-a
				ACC	cv-c	scaRNA:MeU2-48
				CG12780	cno	snoRNA:CG32479-b
				shep	Tsf3	l(3)72Dr
				Pvr	CG15099	bru3
				CysRS	Syn2	dysc
				CG8891	DAT	CG43886
				CG10631	CG4945	lncRNA:CR43887
				snoRNA:U3:54Aa	CG4927	asRNA:CR43889
				CG8046	CG8306	lncRNA:CR43973
				Cyp4p2	CG6426	lncRNA:CR43995
				Mct1	caps	cv-d
				egr	CG14073	asRNA:CR42871
				gpp	CG4847	Lpin
				CG3164	ND-51L1	lncRNA:CR45165
				CG42672	Dlish	lncRNA:CR45176
				CG12898	CG10931	Trs20
				Elp2	CG5002	bchs
				CG12344	CG4887	CG5953
				CG13229	CG14505	lncRNA:CR45811
				CG13218	tud	asRNA:CR45865
				CG13227	CG9932	asRNA:CR45885
				Tret1-2	Lztr1	lncRNA:CR45954
				ths	wapl	lncRNA:CR46003
				Sln	CG15080	lncRNA:CR46006
				Damm	CG15082	CG13124
				CG8888	CG10737	cn
				Prp8	Eip93F	CG12730
				Cpr49Ac	CG10062	nec
				Cpr49Ae	CG15120	ord
				Cpr49Ag	Toll-7	RpLP2
				vis	CG11044	bgcn
				sug	ppk6	CASK
				CG13321	CG10444	RpL23
				CG4630	mthl10	Mdr50
				CG10814	Mpcp1	hlk
				CG13334	CG13871	Iris
				CG6280	Cib2	tRNA:Lys-CTT-1-1
				CG6329	CG9344	CG10877
				Cyp6a20	CG9313	Cp1
				ND-51L2	Magi	Cyp6a9
				unc-5	Lapsyn	InR
				Syn2	Ugt49C1	RpL29
				CG4945	twz	CG42268
				CG4927	CG10433	ubl
				CG6426	comr	RpL39
				ND-51L1	CG13501	CG14441
				CG10936	sktl	Nach
				Dlish	hdc	fat-spondin
				CG4984	CG34417	phr6-4
				dpr13	CG13506	mia
				CG10914	ppk12	Cftr
				CG18536	Asator	NtR
				CG14505	CG3746	Tsp42Ea
				CG15071	CG4250	Cyp6w1
				CG15080	CG13531	Tsp42Eg
				CG10062	CG13532	Gadd45
				Toll-7	PIP5K59B	sPLA2
				ppk6	nahoda	jv
				Mpcp1	CG9812	CG14762
				CG11200	Piezo	CG8046
				CG3216	Fmo-1	Ntmt
				Lapsyn	CG3860	Pdrg1
				CG13501	ppk29	Prx2540-1
				CG6044	CG13563	CG12344
				ppk12	CG3328	Damm
				CG4554	CG3376	Cpr49Ae
				gas	RhoGEF2	Ak6
				CG4250	spz6	sug
				CG13532	Ance-5	CG13321
				CG12782	Tpc2	Gyg
				CG13540	Phk-3	CG10814
				CG9812	CG2736	CG8547
				CG4324	CG3829	Arc1
				ppk29	ssp6	Cyp6a23
				CG13563	Ugt317A1	Cyp6a20
				CG3328	Alk	CG8441
				CG13575	fdl	Tsf3
				spz6	CG30026	CG4927
				Tpc2	Tret1-1	CG14483
				CG12851	CG30054	ND-51L1
				CG3829	lncRNA:CR30055	Oxp
				CG9380	CG30076	CG7637
				Oseg4	CG30091	CG14490
				GstO3	CG30098	CG18536
				CG12984	NT5E-2	CG9932
				CR40282	CCHa1-R	Rala
				Ugt317A1	lncRNA:CR30121	CG15120
				Alk	CG30187	Toll-7
				CG18336	CG30196	Sox14
				Gr47b	tRNA:Trp-CCA-2-6	Ugt49C1
				CG30099	CG30289	CG34417
				NT5E-2	RIC-3	nahoda
				CCHa1-R	CG30340	smash
				CG30122	nord	CG13540
				CG30156	Cyp12d1-p	CG13563
				CG30187	CG33143	CG3328
				CG30195	Kdm4B	Ance-5
				CG30289	CG33476	CG3829
				RIC-3	CG33477	Fis1
				CG30371	Cyp12d1-d	RpL38
				CG30395	Unc-89	Stlk
				dany	tRNA:Glu-TTC-1-3	CG30383
				nord	tRNA:Trp-CCA-2-5	CG30495
				cGlr2	mim	CG33476
				CG30471	CG33752	CG33752
				CG30495	CG34054	snoRNA:185
				CG33476	CG40191	snoRNA:Or-aca4
				CG33477	pain	snoRNA:Psi28S-1175c
				Unc-89	CG40498	snoRNA:Psi18S-841d
				mim	sprt	snoRNA:Psi18S-841b
				CG33680	CG34141	snoRNA:Psi18S-1389b
				CG33752	CG34194	snoRNA:Psi18S-1347b
				pain	CG34207	Uhg4
				snoRNA:Me28S-G3277a	CG34215	CG34194
				snoRNA:U31:54Ec	Rgk3	CG34200
				snoRNA:Me28S-G3081a	CG34446	Dgk
				snoRNA:Me28S-A3407a	stl	MED10
				snoRNA:U3:54Ab	jing	snoRNA:Psi18S-1347c
				CheB42c	jeb	snoRNA:Psi28S-1180
				snoRNA:Psi18S-841d	CG41520	snoRNA:Psi18S-176
				snoRNA:Psi18S-1389a	Mlp60A	snoRNA:Or-aca5
				snoRNA:Psi18S-1347b	grh	sqa
				CG34194	sqa	Tdc1
				CG34207	Tdc1	RNASEK
				CG34216	CG30002	CG42867
				Rgk3	qvr	CR43186
				CG34446	pdm3	Coop
				CG34457	CngA	snoRNA:gcl-a
				stl	Ank2	snoRNA:2R:9445205
				jing	kcc	snoRNA:lola-b
				CG41520	mir-2279	lncRNA:CR43907
				CG33655	CR43186	lncRNA:CR44042
				Mlp60A	Ptr	CG44242
				CG42326	lncRNA:CR43399	lncRNA:CR44281
				sqa	CG43646	lncRNA:CR44366
				Sfp51E	CG43788	asRNA:CR44368
				CG30002	CG43789	lncRNA:CR44457
				qvr	lncRNA:CR44042	CG44666
				pdm3	asRNA:CR44069	Maf1
				nemy	asRNA:CR44169	lncRNA:CR46257
				CG42733	CG44245	PPO1
				Ank2	lncRNA:CR44281	lncRNA:CR46481
				mir-2279	lncRNA:CR44301	CG46492
				CG43069	tn	ac
				CR43186	lncRNA:CR44366	e(y)2
				CG43190	asRNA:CR44390	Gal
				Ptr	lncRNA:CR44420	bnb
				CG43366	asRNA:CR44724	lz
				Coop	asRNA:CR45130	RpL36
				lncRNA:CR43399	lncRNA:CR45267	Pcp
				asRNA:CR43468	lncRNA:CR45311	sog
				asRNA:CR43469	Yeti	snRNA:U5:14B
				snoRNA:hts-a	asRNA:CR45927	sc
				snoRNA:lola-d	lncRNA:CR45994	Mlc-c
				mir-4967	lncRNA:CR45232	phm
				CG43646	PPO1	Cyp4d2
				asRNA:CR43723	nw	ctp
				lncRNA:CR43900	tea	Pp2B-14D
				lncRNA:CR43907	Pld	sun
				lncRNA:CR44042	lncRNA:CR46481	Cp7Fa
				lncRNA:CR44161	asRNA:CR46487	Crg-1
				asRNA:CR44169	CG46492	CG3078
				lncRNA:CR44241	speck	Syx4
				CG44245	Appl	AkhR
				Trpm	Spn88Ea	Sik2
				CG44286	Cp38	Mgstl
				asRNA:CR44367	disco	snoRNA:Psi18S-1820
				lncRNA:CR44380	dnc	Lim1
				CG44403	ec	CG13364
				IBIN	Fbp2	CR18275
				lncRNA:CR44826	fs(1)Yb	CG13362
				lov	fw	CG14770
				lncRNA:CR45128	Galphas	CG14778
				lncRNA:CR45231	if	CG13021
				lncRNA:CR45269	lz	CG2901
				asRNA:CR45270	m	CG3556
				lncRNA:CR45280	Mp20	CHOp24
				asRNA:CR45927	run	CG3568
				lncRNA:CR45994	rut	TrxT
				asRNA:CR46194	Sh	CG16756
				lncRNA:CR46257	shf	Tsp5D
				PPO1	sisA	CG4666
				nw	w	CG4660
				sbb	up	CG15892
				sisRNA:4	N	CG12541
				flz	elB	UbcE2H
				lncRNA:CR46481	ph-p	Corp
				lncRNA:CR46483	upd1	CG12116
				18w	phm	CG2157
				Cyp6a21	Cp7Fa	CG1738
				btd	Try29F	Sk1
				disco	NetB	CG2444
				eag	mspo	Karl
				ec	Crg-1	CG4661
				fog	Tsf1	Rbp1-like
				fs(1)Yb	Peritrophin-A	GstT4
				Galphas	Rbcn-3A	CG1998
				Gs2	Rbcn-3B	CG15760
				gt	CG3078	CG1368
				lz	CG3191	CG32137
				m	arg	CG15056
				Met	sns	HP1D3csd
				mle	Spn43Ab	CG14210
				Pp1-13C	RSG7	CG12655
				r	Tspo	Bacc
				run	Ant2	CG13101
				Sh	Rab27	CG5727
				shf	Scgdelta	CG6180
				Gr5a	AkhR	Nedd8
				unc	Sik2	RpL21
				Yp3	CG3588	TpnC4
				up	SkpC	CG17739
				N	Lim1	CG10939
				elB	Prp16	CG8249
				ph-p	Pfrx	CG17508
				upd1	CG4341	Vha36-3
				phm	CG15293	CG5254
				Yp2	Nckx30C	CR15345
				ewg	CG31817	Tep2
				noc	Vajk1	Muc14A
				CanB	mab-21	CG32647
				dpn	Tsp42Ed	Atg8a
				Obp19d	CR18275	CG32679
				Cyp4d2	CR18166	Gem4c
				Pp2B-14D	CG14778	CG32801
				Rnp4F	CG12206	CG33080
				NetB	CG2901	CG33177
				mspo	CG15571	Uhg2
				Crg-1	CG3556	Arpc3B
				org-1	CG3568	snoRNA:U3:9B
				Peritrophin-A	CG7024	snoRNA:Psi28S-3378
				Rbcn-3A	CG15930	snoRNA:Psi28S-3316c
				Rbcn-3B	frma	snoRNA:Psi28S-1192d
				CG3078	CG15772	snoRNA:Psi28S-1192c
				Cyp4d14	CG3097	snoRNA:Psi28S-1192a
				Nmd3	CG4020	snoRNA:Psi28S-1175b
				vig	Tsp5D	snoRNA:Psi28S-1135f
				brk	CG14443	snoRNA:Psi28S-1135d
				RSG7	CG14431	snoRNA:Psi28S-1135c
				PIP82	CG12541	snoRNA:Psi28S-1135b
				Syx4	Ir7b	snoRNA:Psi28S-1060
				CG3777	CG2233	snoRNA:Psi18S-640b
				Ant2	Ldsdh1	snoRNA:Psi18S-531
				Alms1b	CG2256	snoRNA:Psi18S-1854c
				AkhR	CG2120	snoRNA:Psi18S-1854b
				Sik2	Gbeta5	mRpL34
				DAAM	CG2278	CG34331
				CG3588	CG1632	c(3)G
				ZnT41F	CG12116	snoRNA:Or-CD2
				Nsun2	spirit	snoRNA:Psi28S-2179
				SkpC	CG12075	snoRNA:Psi28S-2876
				Lim1	CG12661	iav
				Prp16	CG12662	OtopLc
				CG13358	CG10970	CG42369
				Inx7	SmydA-9	HIP
				Inx2	CG15247	Pdfr
				Gmap	CG9691	lncRNA:CR43132
				l(1)G0020	CG2898	lncRNA:CR43264
				Pfrx	CG2157	Polr2K
				O-fut2	CG2145	snoRNA:SC35-a
				CG14785	SmydA-4	snoRNA:CG16892-a
				Nckx30C	CG11122	Vsx2
				stol	CG15202	asRNA:CR43614
				CG31817	CG15201	CG40486
				mab-21	Cyp4g15	Flo2
				CR18275	CG1572	asRNA:CR43908
				CR18166	PGRP-SA	lncRNA:CR43962
				CG14778	pkm	lncRNA:CR44568
				CG14811	CG2444	asRNA:CR44891
				CG10793	CG9360	lncRNA:CR44963
				CG12206	Karl	CG32700
				CG2901	CG10362	asRNA:CR46195
				CG3009	Cyp318a1	caz
				CG7024	moon	stg1
				CG2861	CG4004	CG9628
				CG5062	CG4661	snRNA:U1:21D
				CG15930	hec	snRNA:U2:38ABa
				CG3097	Rbp1-like	snRNA:U4:39B
				CG3108	CG12725	snRNA:U5:23D
				CG6041	GstT4	snRNA:U5:34A
				CG5921	CG15760	Gyc32E
				Tsp5D	CG1368	mt:ATPase6
				CG4666	CG13403	mt:Cyt-b
				CG4660	CG9400	mt:lrRNA
				raptor	CG14406	mt:srRNA
				Fum2	CG9164	mt:tRNA:Ile-GAT
				CG14431	CG15642	Arf4
				Acsf3	Efhc1.1	Hr38
				CG15034	CG9919	Cyp4e3
				CG15035	CG9902	toy
				Ir7c	CG4829	mGluR
				dpr14	CG16700	Pur-alpha
				CG15332	CG5162	NimB4
				Ldsdh1	CG8568	CG43107
				CG2256	CG12991	GMF
				CG10958	CG6847	NimB5
				CG2120	CG6867	onecut
				CG2278	psh	CG4213
				CG1632	CG7378	MFS3
				CG15347	Obp18a	CG5080
				CG12116	CG18268	CG15362
				spirit	CG14196	Taf12L
				CG12661	kek5	Cyp4ac3
				SmydA-9	et	CG13794
				CG15370	CG12531	CG13795
				CG2961	SkpE	CG7227
				CG2898	obst-A	RpL36A
				CG2887	CG1494	CG14277
				CG11122	CG17600	CG9541
				CG15202	LUBEL	CG13116
				Cyp4g15	CG13101	Sps2
				pkm	lft	CG6770
				CG2444	CG13282	firl
				Karl	CG6012	CG17010
				CG10353	Phlpp	Trpgamma
				CG1806	CG17549	Lamtor3
				Cyp318a1	TpnC4	Ugt301D1
				CG4661	PPO2	CG10211
				Fer3HCH	CG8008	CG10026
				CG1673	CG11825	CG9336
				CG15760	Smyd4-3	PIP4K
				CG11158	CG17739	CG17493
				CG1368	CG6553	Peritrophin-15b
				CG11584	CG10939	snRNA:U4:25F
				CG14406	CG9416	snRNA:U2:34ABc
				CG12398	St1	snRNA:U5:38ABa
				Eo	Tsp3A	CG31664
				CG9503	CG14624	CG31710
				hiw	CG14625	CG31715
				CG9164	CG11378	CG31777
				CG15642	eIF4E7	CG31778
				CG6324	CG12470	CG31789
				CG7860	Vha36-3	CG31809
				Efhc1.1	CG5254	CG31922
				CG8939	ACXB	scpr-C
				CG12698	CG17777	CG33120
				CG8958	Tep3	sncRNA:254
				CG9919	Tep2	snoRNA:Psi28S-2996
				CG9777	CG18823	snoRNA:Psi18S-525h
				ppk28	Spn43Ad	TrissinR
				CG4829	CG30062	CG33521
				CG13004	Sdb	CG42296
				CG4955	CG30271	NimC1
				CG8945	mtt	CG42587
				CG8568	CG31675	CSN8
				ppk23	CG31687	Thor
				CG6867	mthl15	salm
				Hesr	CG32507	CG42762
				CG15056	dpr8	SmydA-3
				CG6470	Muc12Ea	CG33941
				CCKLR-17D3	lncRNA:CR32636	CG43333
				CG7058	CG32639	lncRNA:let7C
				HP1D3csd	CG32647	lncRNA:CR43828
				CG14195	CG32679	asRNA:CR44031
				CG8034	Cubn	lncRNA:CR44186
				kek5	CHKov2	Sem1
				CG14223	CG33223	lncRNA:CR45200
				CG12531	Sdic2	lncRNA:CR45298
				SkpE	SmydA-8	pre-rRNA:CR45847
				Nup205	CG33552	lncRNA:CR46488
				CG12655	CG33557	KFase
				obst-A	CheB42b
				jb	snoRNA:Psi28S-1232
				CG15446	Frq2
				CG1494	CG34120
				CG1801	CG34325
				Spp	CG34331
				daw	Vml
				CG13992	shakB
				COX5BL	CG34450
				DIP-iota	fne
				lft	Mst36Fa
				CG17127	iav
				PLCXD	nAChRalpha7
				CG10341	rdo
				Phlpp	beta-Spec
				TpnC4	mmd
				exp	OtopLc
				CG17739	Ir7f
				CG6553	DIP-beta
				CG18327	CG42369
				CG8249	CG42395
				CG9416	OtopLa
				St1	CG42531
				pippin	CG32599
				CG3699	Pdfr
				CG14624	CG42615
				CG14625	CG13377
				CG11378	rdgA
				CG14628	lncRNA:CR42767
				CG11382	CG42854
				eIF4E7	CG43155
				Vha36-3	CR43212
				CG5254	CG43341
				CG14050	CG43347
				lncRNA:CR32658	cac
				CG15579	CG43386
				CG12643	Hk
				CG33939	Cngl
				CG30062	asRNA:CR43480
				CG30271	Vsx1
				mtt	Vsx2
				CG31675	CG43647
				mthl15	Myo10A
				tbc	CG43658
				CG32507	CG43672
				Muc14A	CG43689
				lncRNA:CR32582	CG40486
				betaNACtes3	asRNA:CR43824
				lncRNA:CR32636	CG43867
				CG32639	CG43902
				CG32647	asRNA:CR43908
				Cubn	asRNA:CR43981
				Gem4c	pre-lola-G
				CG32801	asRNA:CR44054
				CG32811	fd3F
				CG33177	Nrg
				CG33223	CG44325
				PNUTS	Smr
				SmydA-8	lncRNA:CR44517
				CG33552	lncRNA:CR44556
				lncRNA:CR40469	lncRNA:CR44568
				CG15468	lncRNA:CR44741
				snoRNA:Or-CD10	lncRNA:CR44754
				CheB42b	Zasp52
				snoRNA:Psi28S-3316a	lncRNA:CR44779
				snoRNA:Psi28S-1232	CG44815
				snoRNA:Psi28S-1192d	lncRNA:CR44833
				snoRNA:Psi18S-531	lncRNA:CR44889
				CG34120	asRNA:CR44892
				CG34325	CngB
				CG34328	asRNA:CR45281
				Vml	lncRNA:CR45361
				shakB	lncRNA:CR45502
				Lgr4	lncRNA:CR45511
				spri	lncRNA:CR45540
				CG34450	lncRNA:CR45543
				snoRNA:Me28S-A2113	asRNA:CR45683
				t	CG32700
				snoRNA:Psi28S-3436b	28SrRNA-Psi:CR45855
				snoRNA:Psi28S-3436a	lncRNA:flam
				iav	wupA
				nAChRalpha7	l(2)k05911
				rdo	para
				beta-Spec	Pkcdelta
				Ndae1	salr
				CG42260	eya
				OtopLc	Lar
				Ir7f	dpp
				CG42323	ed
				DIP-beta	Fas3
				CG42346	ft
				CG42369	Glt
				CG42395	CG9628
				lncRNA:CR42491	Gli
				OtopLa	Ca-alpha1D
				Pdfr	Lsp1beta
				CG42594	rk
				bou	Shaw
				lncRNA:CR42657	snRNA:U2:38ABa
				rdgA	Syt1
				raskol	Plc21C
				CG42854	GluRIIA
				l(2)41Ab	Ets21C
				CG43088	Gyc32E
				mtsh	Cks30A
				lncRNA:CR43132	Wnt4
				lncRNA:CR43193	poe
				lncRNA:CR43287	Dif
				CG43347	Hf
				cac	Hr38
				Hk	drl
				Cngl	kek2
				asRNA:CR43480	Nak
				Vsx1	nrv2
				Vsx2	nompB
				asRNA:CR43614	dbe
				CG43647	Idgf3
				Myo10A	Idgf1
				CG43658	CLIP-190
				CG43673	unc-13
				CG43689	PlexB
				CG40486	PlexA
				CG43740	Traf4
				CG43759	Or24a
				asRNA:CR43824	CG8677
				asRNA:CR43864	Tdg
				asRNA:CR43906	CG6495
				asRNA:CR43908	CG5867
				hwt	NimB1
				asRNA:CR44053	CG31705
				asRNA:CR44054	CG4793
				lncRNA:CR44171	Eato
				CG44247	NimB4
				asRNA:CR44340	NimB2
				lncRNA:CR44353	Sur
				Smr	CG15270
				asRNA:CR44382	CG4168
				CG44476	CG17329
				lncRNA:CR44517	NimB5
				CG44532	NimC2
				lncRNA:CR44568	Cyp28a5
				lncRNA:CR44661	Spn28F
				lncRNA:CR44754	onecut
				Zasp52	CG4213
				lncRNA:CR44779	CG13692
				asRNA:CR44807	BBS8
				CG44815	CG4297
				rg	CG31898
				lncRNA:CR44886	CG4577
				lncRNA:CR44889	MFS3
				asRNA:CR44959	CG5080
				asRNA:CR44960	CG5397
				asRNA:CR44962	CG4259
				asRNA:CR45009	CG15385
				asRNA:CR45142	eys
				hog	CG3597
				lncRNA:CR45290	VGlut
				asRNA:CR45481	CG9886
				asRNA:CR45528	CG2975
				lncRNA:CR45540	CG8838
				lncRNA:CR45618	CG15412
				lncRNA:CR45624	Pgant2
				lncRNA:CR45668	CG3246
				asRNA:CR45683	CG15431
				CG32700	CG15629
				28SrRNA-Psi:CR45855	CG3036
				lncRNA:CR45949	Cyp28d1
				lncRNA:flam	Cyp4ac3
				solo	CG14022
				wupA	Hsp60C
				l(2)05287	CG11029
				Impbeta11	meng
				para	CG17378
				caz	CG18304
				lncRNA:Vinr	uif
				Pkcdelta	Ugt307A1
				stg1	CG13786
				Arr1	CG5177
				salr	CG13793
				eya	CG13794
				crc	CG13795
				Pkg21D	Spn28Dc
				Lar	CG12560
				dpp	Tg
				ed	CG14277
				tj	CG8086
				ft	Scgalpha
				Ca-alpha1D	Argl
				rk	Mco1
				Shaw	CG31883
				snRNA:U5:35D	CG13116
				Vm26Ab	CG4017
				bowl	Spn31A
				msl-2	CG5731
				Gyc32E	dpr19
				Wnt4	CG6415
				poe	CG17124
				Sema1a	CG17134
				Dif	CG6700
				Hr38	CG16743
				drl	CG14937
				kek1	firl
[truncated: 206 more rows]
